# Supplementary material for: Isolation of singlet carbene derived 2-phospha-1,3-butadienes and their sequential one-electron oxidation to radical cations and dications
Source: Chem Sci. 2020 Jan 6;11(7):1975–84. doi: 10.1039/c9sc05598c (PMC8148328; doi:10.1039/c9sc05598c)
Supplement: SC-011-C9SC05598C-s002 [file SC-011-C9SC05598C-s002.cif]

# Electronic Supplementary Material (ESI) for Chemical Science.
# This journal is © The Royal Society of Chemistry 2020

####################################################################### 
# 
# This file contains crystal structure data downloaded from the 
# Cambridge Structural Database (CSD) hosted by the Cambridge 
# Crystallographic Data Centre (CCDC).
# 
# Full information about CCDC data access policies and citation 
# guidelines are available at http://www.ccdc.cam.ac.uk/access/V1 
# 
# Audit and citation data items may have been added by the CCDC. 
# Please retain this information to preserve the provenance of 
# this file and to allow appropriate attribution of the data. 
# 
#######################################################################

data_compound2
_database_code_depnum_ccdc_archive 'CCDC 1949887'
loop_
_audit_author_name
_audit_author_address
'Hans Georg Stammler'
;University of Bielefeld
Germany
;
_audit_update_record             
;
2019-08-28 deposited with the CCDC.	2020-01-06 downloaded from the CCDC.
;


_audit_creation_date             2019-07-01
_audit_creation_method           
;
Olex2 1.3-ac4
(compiled 2019.04.23 svn.r3594 for Rigaku Oxford Diffraction, GUI svn.r5739)
;
_shelx_SHELXL_version_number     2018/3
loop_
_audit_author_email
''
beate.neumann@uni-bielefeld.de
_chemical_name_common            ?
_chemical_name_systematic        ?
_chemical_formula_moiety         'C54 H72 Cl N3 P, C F3 O3 S'
_chemical_formula_sum            'C55 H72 Cl F3 N3 O3 P S'
_chemical_formula_weight         978.63
_chemical_melting_point          ?
_chemical_oxdiff_formula         C55H72ClF3N3O3PS
loop_
_atom_type_symbol
_atom_type_description
_atom_type_scat_dispersion_real
_atom_type_scat_dispersion_imag
_atom_type_scat_source
C C 0.0181 0.0091 'International Tables Vol C Tables 4.2.6.8 and 6.1.1.4'
H H 0.0000 0.0000 'International Tables Vol C Tables 4.2.6.8 and 6.1.1.4'
Cl Cl 0.3639 0.7018 'International Tables Vol C Tables 4.2.6.8 and 6.1.1.4'
F F 0.0727 0.0534 'International Tables Vol C Tables 4.2.6.8 and 6.1.1.4'
N N 0.0311 0.0180 'International Tables Vol C Tables 4.2.6.8 and 6.1.1.4'
O O 0.0492 0.0322 'International Tables Vol C Tables 4.2.6.8 and 6.1.1.4'
P P 0.2955 0.4335 'International Tables Vol C Tables 4.2.6.8 and 6.1.1.4'
S S 0.3331 0.5567 'International Tables Vol C Tables 4.2.6.8 and 6.1.1.4'

_shelx_space_group_comment       
;
The symmetry employed for this shelxl refinement is uniquely defined
by the following loop, which should always be used as a source of
symmetry information in preference to the above space-group names.
They are only intended as comments.
;
_space_group_crystal_system      triclinic
_space_group_IT_number           2
_space_group_name_H-M_alt        'P -1'
_space_group_name_Hall           '-P 1'
loop_
_space_group_symop_operation_xyz
'x, y, z'
'-x, -y, -z'

_cell_length_a                   11.0592(4)
_cell_length_b                   12.9006(3)
_cell_length_c                   18.7834(5)
_cell_angle_alpha                98.063(2)
_cell_angle_beta                 91.131(2)
_cell_angle_gamma                103.315(3)
_cell_volume                     2578.25(13)
_cell_formula_units_Z            2
_cell_measurement_reflns_used    21348
_cell_measurement_temperature    100.01(10)
_cell_measurement_theta_max      76.2750
_cell_measurement_theta_min      3.4950
_shelx_estimated_absorpt_T_max   0.948
_shelx_estimated_absorpt_T_min   0.470
_exptl_absorpt_coefficient_mu    1.785
_exptl_absorpt_correction_T_max  1.000
_exptl_absorpt_correction_T_min  0.451
_exptl_absorpt_correction_type   gaussian
_exptl_absorpt_process_details   
;
CrysAlisPro 1.171.40.54a (Rigaku Oxford Diffraction, 2019)
Numerical absorption correction based on gaussian integration over
			a multifaceted crystal model
Empirical absorption correction using spherical harmonics,
 implemented in SCALE3 ABSPACK scaling algorithm.
;
_exptl_absorpt_special_details   ?
_exptl_crystal_colour            'clear pink'
_exptl_crystal_colour_lustre     clear
_exptl_crystal_colour_primary    pink
_exptl_crystal_density_diffrn    1.261
_exptl_crystal_density_meas      ?
_exptl_crystal_density_method    ?
_exptl_crystal_description       plate
_exptl_crystal_F_000             1044
loop_
_exptl_crystal_face_index_h
_exptl_crystal_face_index_k
_exptl_crystal_face_index_l
_exptl_crystal_face_perp_dist
0 0 1 0.0148
1 8 -3 0.1074
6 2 -1 0.1738
2 -8 3 0.1396
-7 -1 0 0.1824
0 0 -1 0.0148

_exptl_crystal_size_max          0.499
_exptl_crystal_size_mid          0.312
_exptl_crystal_size_min          0.03
loop_
_exptl_oxdiff_crystal_face_indexfrac_h
_exptl_oxdiff_crystal_face_indexfrac_k
_exptl_oxdiff_crystal_face_indexfrac_l
_exptl_oxdiff_crystal_face_x
_exptl_oxdiff_crystal_face_y
_exptl_oxdiff_crystal_face_z
0.0005 0.0065 0.9979 -0.0828 -0.0012 -0.0036
0.9707 7.7982 -2.5539 0.0763 -0.9609 -0.2661
6.2610 2.3035 -0.9767 0.0299 -0.3655 -0.9303
2.1712 -8.3236 2.6066 -0.0775 0.9818 -0.1733
-6.8585 -0.5536 0.4340 -0.0138 0.1610 0.9869
-0.0005 -0.0065 -0.9979 0.0828 0.0012 0.0036

_exptl_transmission_factor_max   ?
_exptl_transmission_factor_min   ?
_diffrn_reflns_av_R_equivalents  0.0440
_diffrn_reflns_av_unetI/netI     0.0302
_diffrn_reflns_Laue_measured_fraction_full 1.000
_diffrn_reflns_Laue_measured_fraction_max 0.984
_diffrn_reflns_limit_h_max       11
_diffrn_reflns_limit_h_min       -13
_diffrn_reflns_limit_k_max       16
_diffrn_reflns_limit_k_min       -16
_diffrn_reflns_limit_l_max       23
_diffrn_reflns_limit_l_min       -23
_diffrn_reflns_number            46168
_diffrn_reflns_point_group_measured_fraction_full 1.000
_diffrn_reflns_point_group_measured_fraction_max 0.984
_diffrn_reflns_theta_full        67.684
_diffrn_reflns_theta_max         76.693
_diffrn_reflns_theta_min         2.379
_diffrn_ambient_environment      N~2~
_diffrn_ambient_temperature      100.01(10)
_diffrn_detector                 'CCD plate'
_diffrn_detector_area_resol_mean 5.3114
_diffrn_detector_type            Atlas
_diffrn_measured_fraction_theta_full 1.000
_diffrn_measured_fraction_theta_max 0.984
_diffrn_measurement_details      
;
List of Runs (angles in degrees, time in seconds):

  # Type    Start    End  Width  t~exp~   \w     \q     \k     \f   Frames
#--------------------------------------------------------------------------
  1  \w    -60.00  29.00   1.00   12.50    --  -38.50  57.00  30.00   89
  2  \w    -58.00  33.00   1.00   12.50    --  -38.50  38.00 -60.00   91
  3  \w    -50.00  31.00   1.00   12.50    --  -38.50  77.00 150.00   81
  4  \w    -66.00 -18.00   1.00   12.50    --  -38.50 -38.00 -30.00   48
  5  \w     19.00  74.00   1.00   12.50    --   42.70  57.00 150.00   55
  6  \w      3.00  75.00   1.00   12.50    --   42.70 -99.00 -90.00   72
  7  \w     15.00  43.00   1.00   12.50    --   42.70  77.00 120.00   28
  8  \w     65.00 108.00   1.00   12.50    --   42.70  77.00 120.00   43
  9  \w     15.00  52.00   1.00   12.50    --   42.70  77.00   0.00   37
 10  \w     20.00  96.00   1.00   12.50    --   42.70  57.00  30.00   76
 11  \w     10.00  67.00   1.00   12.50    --   42.70 -99.00  90.00   57
 12  \w     17.00  61.00   1.00   12.50    --   42.70  77.00-180.00   44
 13  \w     13.00  60.00   1.00   12.50    --   42.70  77.00 -60.00   47
 14  \w     64.00 114.00   1.00   12.50    --   42.70  77.00-180.00   50
 15  \w     13.00 114.00   1.00   12.50    --   42.70  77.00-120.00  101
 16  \w     29.00  57.00   1.00   12.50    --   42.70  38.00   0.00   28
 17  \w     13.00  80.00   1.00   12.50    --   42.70  77.00  60.00   67
 18  \w     31.00  89.00   1.00   49.50    --  111.00 -94.00   0.00   58
 19  \w     81.00 177.00   1.00   49.50    --  111.00  77.00 -30.00   96
 20  \w     41.00 102.00   1.00   49.50    --  111.00-125.00 -30.00   61
 21  \w     43.00 137.00   1.00   49.50    --  111.00 -61.00 150.00   94
 22  \w     81.00 108.00   1.00   49.50    --  111.00  77.00  90.00   27
 23  \w     81.00 176.00   1.00   49.50    --  111.00  77.00 150.00   95
 24  \w     81.00 164.00   1.00   49.50    --  111.00  77.00-120.00   83
 25  \w     85.00 130.00   1.00   49.50    --  111.00  61.00-120.00   45
 26  \w     85.00 177.00   1.00   49.50    --  111.00  61.00 -60.00   92
 27  \w     83.00 110.00   1.00   49.50    --  111.00  68.00 -51.76   27
 28  \w     85.00 178.00   1.00   49.50    --  111.00  62.00  93.47   93
 29  \w    112.00 146.00   1.00   49.50    --  111.00  77.00  60.00   34
 30  \w     81.00 171.00   1.00   49.50    --  111.00  77.00  30.00   90
 31  \w     85.00 112.00   1.00   49.50    --  111.00  61.00  30.00   27
 32  \w     81.00 107.00   1.00   49.50    --  111.00  77.00  60.00   26
 33  \w     43.00 121.00   1.00   49.50    --  111.00-129.00 143.00   78
 34  \w     85.00 112.00   1.00   49.50    --  111.00  61.00  90.00   27
 35  \w     31.00 106.00   1.00   49.50    --  111.00 -94.00 150.00   75
 36  \w     88.00 152.00   1.00   49.50    --  111.00  48.00-154.30   64
 37  \w     81.00 175.00   1.00   49.50    --  111.00  77.00   0.00   94
 38  \w     82.00 108.00   1.00   49.50    --  111.00  77.00-180.00   26
 39  \w     85.00 112.00   1.00   49.50    --  111.00  61.00 120.00   27
 40  \w     81.00 107.00   1.00   49.50    --  111.00  77.00 -90.00   26
 41  \w     91.00 116.00   1.00   49.50    --  111.00-125.00 -90.00   25
 42  \w     81.00 151.00   1.00   49.50    --  111.00  77.00 120.00   70
 43  \w     85.00 111.00   1.00   49.50    --  111.00  61.00  60.00   26
 44  \w     85.00 111.00   1.00   49.50    --  111.00  61.00 150.00   26
 45  \w     81.00 107.00   1.00   49.50    --  111.00  77.00-150.00   26
 46  \w     85.00 111.00   1.00   49.50    --  111.00  61.00-150.00   26
 47  \w     85.00 112.00   1.00   49.50    --  111.00  61.00   0.00   27
 48  \w     85.00 122.00   1.00   49.50    --  111.00  61.00 -30.00   37
 49  \w     45.00 118.00   1.00   49.50    --  111.00-125.00  90.00   73
 50  \w     85.00 112.00   1.00   49.50    --  111.00  61.00 -90.00   27
 51  \w     85.00 112.00   1.00   49.50    --  111.00  61.00-180.00   27
 52  \w     88.00 118.00   1.00   49.50    --  111.00-125.00   0.00   30
 53  \w     58.00  87.00   1.00   49.50    --  111.00-125.00   0.00   29
 54  \w     82.00 178.00   1.00   49.50    --  111.00  73.00-158.66   96
 55  \w     84.00 157.00   1.00   49.50    --  111.00  66.00 -84.59   73
 56  \w     83.00 107.00   1.00   49.50    --  111.00  68.00 120.11   24
;
_diffrn_measurement_device       'four-circle diffractometer'
_diffrn_measurement_device_type  'SuperNova, Dual, Cu at home/near, Atlas'
_diffrn_measurement_method       '\w scans'
_diffrn_orient_matrix_type       
'CrysAlisPro convention (1999,Acta A55,543-557)'
_diffrn_orient_matrix_UB_11      -0.0018531000
_diffrn_orient_matrix_UB_12      -0.0171295000
_diffrn_orient_matrix_UB_13      -0.0828872000
_diffrn_orient_matrix_UB_21      -0.0136864000
_diffrn_orient_matrix_UB_22      -0.1216643000
_diffrn_orient_matrix_UB_23      -0.0004385000
_diffrn_orient_matrix_UB_31      -0.1426921000
_diffrn_orient_matrix_UB_32      -0.0174640000
_diffrn_orient_matrix_UB_33      -0.0033826000
_diffrn_oxdiff_digest_frames     
;
01b398728a16ea12b9fc2eda7727766f6d0314356fd
;
_diffrn_oxdiff_digest_hkl        
;
0123ca9911f43a4794f9ebcb5eeb0c47a3ff5e
;
_diffrn_radiation_monochromator  mirror
_diffrn_radiation_probe          x-ray
_diffrn_radiation_type           'Cu K\a'
_diffrn_radiation_wavelength     1.54184
_diffrn_source                   'micro-focus sealed X-ray tube'
_diffrn_source_type              'SuperNova (Cu) X-ray Source'
_reflns_Friedel_coverage         0.000
_reflns_Friedel_fraction_full    .
_reflns_Friedel_fraction_max     .
_reflns_number_gt                9327
_reflns_number_total             10686
_reflns_odcompleteness_completeness 100.00
_reflns_odcompleteness_iscentric 1
_reflns_odcompleteness_theta     42.14
_reflns_special_details          
;
 Reflections were merged by SHELXL according to the crystal
 class for the calculation of statistics and refinement.
 
 _reflns_Friedel_fraction is defined as the number of unique
 Friedel pairs measured divided by the number that would be
 possible theoretically, ignoring centric projections and
 systematic absences.
;
_reflns_threshold_expression     'I > 2\s(I)'
_computing_cell_refinement       'CrysAlisPro 1.171.40.54a (Rigaku OD, 2019)'
_computing_data_collection       'CrysAlisPro 1.171.40.54a (Rigaku OD, 2019)'
_computing_data_reduction        'CrysAlisPro 1.171.40.54a (Rigaku OD, 2019)'
_computing_molecular_graphics    'Olex2 (Dolomanov et al., 2009)'
_computing_publication_material  'Olex2 (Dolomanov et al., 2009)'
_computing_structure_refinement  'ShelXL (Sheldrick, 2015)'
_computing_structure_solution    'ShelXT (Sheldrick, 2015)'
_refine_diff_density_max         0.445
_refine_diff_density_min         -0.475
_refine_diff_density_rms         0.051
_refine_ls_extinction_coef       .
_refine_ls_extinction_method     none
_refine_ls_goodness_of_fit_ref   1.082
_refine_ls_hydrogen_treatment    constr
_refine_ls_matrix_type           full
_refine_ls_number_parameters     675
_refine_ls_number_reflns         10686
_refine_ls_number_restraints     36
_refine_ls_R_factor_all          0.0483
_refine_ls_R_factor_gt           0.0420
_refine_ls_restrained_S_all      1.082
_refine_ls_shift/su_max          0.001
_refine_ls_shift/su_mean         0.000
_refine_ls_structure_factor_coef Fsqd
_refine_ls_weighting_details     
'w=1/[\s^2^(Fo^2^)+(0.0604P)^2^+0.9870P] where P=(Fo^2^+2Fc^2^)/3'
_refine_ls_weighting_scheme      calc
_refine_ls_wR_factor_gt          0.1129
_refine_ls_wR_factor_ref         0.1182
_refine_special_details          
;
Disorder of one i-propylgroup (C13, C14, C15) over two sites (78:22).
Disorder of CF3-group over two sites (79:21)
;
_olex2_refinement_description    
;
1. Fixed Uiso
 At 1.2 times of:
  All C(H) groups, All C(H,H) groups
 At 1.5 times of:
  All C(H,H,H) groups
2. Uiso/Uaniso restraints and constraints
Uanis(C55B) = Uanis(C55)
Uanis(C13) = Uanis(C13B)
3. Rigid body (RIGU) restrains
 F1, F1B, F2, F2B, F3, F3B, O1, O2, O3, C55, C55B
 with sigma for 1-2 distances of 0.004 and sigma for 1-3 distances of 0.004
4. Others
 Sof(C13B)=Sof(H13B)=Sof(C14B)=Sof(H14D)=Sof(H14E)=Sof(H14F)=Sof(C15B)=
 Sof(H15D)=Sof(H15E)=Sof(H15F)=1-FVAR(1)
 Sof(C13)=Sof(H13)=Sof(C14)=Sof(H14A)=Sof(H14B)=Sof(H14C)=Sof(C15)=Sof(H15A)=
 Sof(H15B)=Sof(H15C)=FVAR(1)
 Sof(F1B)=Sof(F2B)=Sof(F3B)=Sof(C55B)=1-FVAR(2)
 Sof(F1)=Sof(F2)=Sof(F3)=Sof(C55)=FVAR(2)
5.a Ternary CH refined with riding coordinates:
 C10(H10), C13(H13), C13B(H13B), C22(H22), C25(H25), C49(H49), C52(H52)
5.b Secondary CH2 refined with riding coordinates:
 C37(H37A,H37B)
5.c Aromatic/amide H refined with riding coordinates:
 C2(H2), C3(H3), C6(H6), C7(H7), C8(H8), C18(H18), C19(H19), C20(H20),
 C30(H30), C31(H31), C32(H32), C33(H33), C34(H34), C45(H45), C46(H46), C47(H47)
5.d Idealised Me refined as rotating group:
 C11(H11A,H11B,H11C), C12(H12A,H12B,H12C), C14(H14A,H14B,H14C), C14B(H14D,H14E,
 H14F), C15(H15A,H15B,H15C), C15B(H15D,H15E,H15F), C23(H23A,H23B,H23C),
 C24(H24A,H24B,H24C), C26(H26A,H26B,H26C), C27(H27A,H27B,H27C), C39(H39A,H39B,
 H39C), C40(H40A,H40B,H40C), C41(H41A,H41B,H41C), C42(H42A,H42B,H42C), C50(H50A,
 H50B,H50C), C51(H51A,H51B,H51C), C53(H53A,H53B,H53C), C54(H54A,H54B,H54C)
;
_atom_sites_solution_hydrogens   geom
_atom_sites_solution_primary     dual
_atom_sites_solution_secondary   ?
loop_
_atom_site_label
_atom_site_type_symbol
_atom_site_fract_x
_atom_site_fract_y
_atom_site_fract_z
_atom_site_U_iso_or_equiv
_atom_site_adp_type
_atom_site_occupancy
_atom_site_site_symmetry_order
_atom_site_calc_flag
_atom_site_refinement_flags_posn
_atom_site_refinement_flags_adp
_atom_site_refinement_flags_occupancy
_atom_site_disorder_assembly
_atom_site_disorder_group
Cl1 Cl 0.86131(4) 0.57571(3) 0.38621(2) 0.02716(10) Uani 1 1 d . . . . .
P1 P 0.76081(4) 0.55263(3) 0.28406(2) 0.02046(9) Uani 1 1 d . . . . .
N1 N 0.63005(13) 0.30592(11) 0.22222(8) 0.0253(3) Uani 1 1 d . . . . .
N2 N 0.80657(12) 0.26134(10) 0.20542(7) 0.0207(3) Uani 1 1 d . . . . .
N3 N 0.87492(12) 0.77814(10) 0.28621(7) 0.0197(3) Uani 1 1 d . . . . .
C1 C 0.75510(14) 0.34921(12) 0.21856(8) 0.0202(3) Uani 1 1 d . . . . .
C2 C 0.60541(17) 0.19383(13) 0.21099(10) 0.0301(4) Uani 1 1 d . . . . .
H2 H 0.527835 0.146735 0.210972 0.036 Uiso 1 1 calc R . . . .
C3 C 0.71287(16) 0.16662(12) 0.20033(9) 0.0266(3) Uani 1 1 d . . . . .
H3 H 0.724000 0.096791 0.191093 0.032 Uiso 1 1 calc R . . . .
C4 C 0.53007(15) 0.35966(13) 0.23415(9) 0.0271(3) Uani 1 1 d . . . . .
C5 C 0.49668(16) 0.38283(14) 0.30539(10) 0.0300(4) Uani 1 1 d . . . . .
C6 C 0.39990(18) 0.43481(15) 0.31571(12) 0.0379(4) Uani 1 1 d . . . . .
H6 H 0.376848 0.454230 0.362126 0.046 Uiso 1 1 calc R . . . .
C7 C 0.33748(19) 0.45791(17) 0.25731(14) 0.0469(5) Uani 1 1 d . . . . .
H7 H 0.274987 0.495018 0.265088 0.056 Uiso 1 1 calc R . . . .
C8 C 0.36700(19) 0.42653(19) 0.18795(14) 0.0468(5) Uani 1 1 d . . . . .
H8 H 0.321306 0.439672 0.149502 0.056 Uiso 1 1 calc R . . . .
C9 C 0.46441(17) 0.37528(17) 0.17430(11) 0.0374(4) Uani 1 1 d . . . . .
C10 C 0.55781(19) 0.34617(16) 0.36690(10) 0.0366(4) Uani 1 1 d . . . . .
H10 H 0.642128 0.342167 0.353811 0.044 Uiso 1 1 calc R . . . .
C11 C 0.4861(3) 0.23200(18) 0.37798(13) 0.0514(6) Uani 1 1 d . . . . .
H11A H 0.402058 0.233265 0.389233 0.077 Uiso 1 1 calc GR . . . .
H11B H 0.526115 0.209450 0.416903 0.077 Uiso 1 1 calc GR . . . .
H11C H 0.485497 0.182500 0.334686 0.077 Uiso 1 1 calc GR . . . .
C12 C 0.5684(2) 0.42215(19) 0.43781(11) 0.0490(5) Uani 1 1 d . . . . .
H12A H 0.605501 0.494404 0.430155 0.074 Uiso 1 1 calc GR . . . .
H12B H 0.619445 0.400876 0.472370 0.074 Uiso 1 1 calc GR . . . .
H12C H 0.487071 0.419010 0.455576 0.074 Uiso 1 1 calc GR . . . .
C13 C 0.4903(2) 0.3248(2) 0.09772(14) 0.0324(6) Uani 0.783(5) 1 d . . P A 1
H13 H 0.572199 0.307962 0.099919 0.039 Uiso 0.783(5) 1 calc R . P A 1
C13B C 0.4775(9) 0.3702(9) 0.0970(6) 0.0324(6) Uani 0.217(5) 1 d . . P A 2
H13B H 0.458397 0.435124 0.082675 0.039 Uiso 0.217(5) 1 calc R . P A 2
C14 C 0.3933(3) 0.2203(3) 0.0723(2) 0.0465(8) Uani 0.783(5) 1 d . . P A 1
H14A H 0.393578 0.170870 0.106055 0.070 Uiso 0.783(5) 1 calc GR . P A 1
H14B H 0.412808 0.188934 0.025847 0.070 Uiso 0.783(5) 1 calc GR . P A 1
H14C H 0.312454 0.235349 0.069173 0.070 Uiso 0.783(5) 1 calc GR . P A 1
C14B C 0.3738(13) 0.2746(14) 0.0652(7) 0.056(3) Uani 0.217(5) 1 d . . P A 2
H14D H 0.380030 0.212690 0.086817 0.084 Uiso 0.217(5) 1 calc GR . P A 2
H14E H 0.381125 0.259620 0.014172 0.084 Uiso 0.217(5) 1 calc GR . P A 2
H14F H 0.294708 0.290955 0.074611 0.084 Uiso 0.217(5) 1 calc GR . P A 2
C15 C 0.4928(3) 0.4041(2) 0.04419(14) 0.0451(7) Uani 0.783(5) 1 d . . P A 1
H15A H 0.413197 0.421426 0.041216 0.068 Uiso 0.783(5) 1 calc GR . P A 1
H15B H 0.511160 0.372006 -0.002384 0.068 Uiso 0.783(5) 1 calc GR . P A 1
H15C H 0.555765 0.468587 0.060115 0.068 Uiso 0.783(5) 1 calc GR . P A 1
C15B C 0.6011(9) 0.3625(8) 0.0702(5) 0.038(2) Uani 0.217(5) 1 d . . P A 2
H15D H 0.663895 0.422170 0.094190 0.057 Uiso 0.217(5) 1 calc GR . P A 2
H15E H 0.600425 0.364022 0.019281 0.057 Uiso 0.217(5) 1 calc GR . P A 2
H15F H 0.618927 0.296272 0.079964 0.057 Uiso 0.217(5) 1 calc GR . P A 2
C16 C 0.93408(15) 0.24969(11) 0.20882(9) 0.0222(3) Uani 1 1 d . . . . .
C17 C 0.97444(16) 0.19394(12) 0.14759(9) 0.0251(3) Uani 1 1 d . . . . .
C18 C 1.08715(17) 0.16337(13) 0.15556(10) 0.0301(4) Uani 1 1 d . . . . .
H18 H 1.116268 0.125913 0.116192 0.036 Uiso 1 1 calc R . . . .
C19 C 1.15570(17) 0.18738(14) 0.22013(11) 0.0337(4) Uani 1 1 d . . . . .
H19 H 1.229964 0.165908 0.224084 0.040 Uiso 1 1 calc R . . . .
C20 C 1.11400(17) 0.24369(14) 0.27940(10) 0.0312(4) Uani 1 1 d . . . . .
H20 H 1.161601 0.260552 0.322637 0.037 Uiso 1 1 calc R . . . .
C21 C 1.00227(16) 0.27538(12) 0.27532(9) 0.0251(3) Uani 1 1 d . . . . .
C22 C 0.90282(17) 0.16398(13) 0.07491(9) 0.0279(3) Uani 1 1 d . . . . .
H22 H 0.833661 0.199882 0.076806 0.033 Uiso 1 1 calc R . . . .
C23 C 0.84841(19) 0.04157(14) 0.05657(10) 0.0343(4) Uani 1 1 d . . . . .
H23A H 0.914443 0.004646 0.057097 0.051 Uiso 1 1 calc GR . . . .
H23B H 0.806820 0.025489 0.009602 0.051 Uiso 1 1 calc GR . . . .
H23C H 0.790081 0.018347 0.091590 0.051 Uiso 1 1 calc GR . . . .
C24 C 0.9859(2) 0.20249(15) 0.01474(10) 0.0379(4) Uani 1 1 d . . . . .
H24A H 1.023393 0.277992 0.027155 0.057 Uiso 1 1 calc GR . . . .
H24B H 0.936356 0.190413 -0.029523 0.057 Uiso 1 1 calc GR . . . .
H24C H 1.049765 0.163154 0.008949 0.057 Uiso 1 1 calc GR . . . .
C25 C 0.95264(18) 0.32868(14) 0.34199(9) 0.0302(4) Uani 1 1 d . . . . .
H25 H 0.909921 0.381215 0.326806 0.036 Uiso 1 1 calc R . . . .
C26 C 0.8554(2) 0.24452(17) 0.37419(10) 0.0371(4) Uani 1 1 d . . . . .
H26A H 0.787875 0.212729 0.339231 0.056 Uiso 1 1 calc GR . . . .
H26B H 0.824435 0.278890 0.416274 0.056 Uiso 1 1 calc GR . . . .
H26C H 0.893436 0.189472 0.387121 0.056 Uiso 1 1 calc GR . . . .
C27 C 1.0547(2) 0.38976(16) 0.39921(10) 0.0406(5) Uani 1 1 d . . . . .
H27A H 1.092703 0.339375 0.418836 0.061 Uiso 1 1 calc GR . . . .
H27B H 1.018735 0.428973 0.437016 0.061 Uiso 1 1 calc GR . . . .
H27C H 1.116571 0.439129 0.377581 0.061 Uiso 1 1 calc GR . . . .
C28 C 0.81989(15) 0.46062(12) 0.22544(8) 0.0202(3) Uani 1 1 d . . . . .
C29 C 0.94152(14) 0.49053(11) 0.19284(8) 0.0201(3) Uani 1 1 d . . . . .
C30 C 0.95926(16) 0.44735(12) 0.12198(9) 0.0241(3) Uani 1 1 d . . . . .
H30 H 0.898488 0.390643 0.097531 0.029 Uiso 1 1 calc R . . . .
C31 C 1.06646(17) 0.48833(13) 0.08798(10) 0.0299(4) Uani 1 1 d . . . . .
H31 H 1.076601 0.458856 0.041010 0.036 Uiso 1 1 calc R . . . .
C32 C 1.15854(17) 0.57275(14) 0.12333(11) 0.0336(4) Uani 1 1 d . . . . .
H32 H 1.228784 0.601596 0.099744 0.040 Uiso 1 1 calc R . . . .
C33 C 1.14474(16) 0.61369(13) 0.19424(10) 0.0308(4) Uani 1 1 d . . . . .
H33 H 1.206933 0.669039 0.218827 0.037 Uiso 1 1 calc R . . . .
C34 C 1.03837(15) 0.57218(12) 0.22848(9) 0.0243(3) Uani 1 1 d . . . . .
H34 H 1.031152 0.599273 0.276362 0.029 Uiso 1 1 calc R . . . .
C35 C 0.81893(14) 0.68335(12) 0.25080(8) 0.0199(3) Uani 1 1 d . . . . .
C36 C 0.76679(16) 0.69578(12) 0.17626(8) 0.0235(3) Uani 1 1 d . . . . .
C37 C 0.79923(17) 0.81914(13) 0.17806(8) 0.0262(3) Uani 1 1 d . . . . .
H37A H 0.827649 0.837252 0.131843 0.031 Uiso 1 1 calc R . . . .
H37B H 0.726582 0.847561 0.188626 0.031 Uiso 1 1 calc R . . . .
C38 C 0.90181(16) 0.86649(12) 0.23675(8) 0.0230(3) Uani 1 1 d . . . . .
C39 C 0.81750(19) 0.63794(14) 0.11086(9) 0.0302(4) Uani 1 1 d . . . . .
H39A H 0.906756 0.659329 0.113834 0.045 Uiso 1 1 calc GR . . . .
H39B H 0.786231 0.656739 0.067601 0.045 Uiso 1 1 calc GR . . . .
H39C H 0.791330 0.561474 0.110139 0.045 Uiso 1 1 calc GR . . . .
C40 C 0.62432(17) 0.65360(14) 0.17352(9) 0.0301(4) Uani 1 1 d . . . . .
H40A H 0.604274 0.577248 0.174025 0.045 Uiso 1 1 calc GR . . . .
H40B H 0.588598 0.668655 0.130240 0.045 Uiso 1 1 calc GR . . . .
H40C H 0.591339 0.688631 0.214590 0.045 Uiso 1 1 calc GR . . . .
C41 C 1.03099(17) 0.87349(13) 0.20743(9) 0.0283(3) Uani 1 1 d . . . . .
H41A H 1.093330 0.906344 0.245269 0.042 Uiso 1 1 calc GR . . . .
H41B H 1.040645 0.916134 0.169034 0.042 Uiso 1 1 calc GR . . . .
H41C H 1.040101 0.802381 0.189591 0.042 Uiso 1 1 calc GR . . . .
C42 C 0.89321(17) 0.97531(12) 0.27655(9) 0.0271(3) Uani 1 1 d . . . . .
H42A H 0.809924 0.971371 0.291427 0.041 Uiso 1 1 calc GR . . . .
H42B H 0.914174 1.028810 0.245231 0.041 Uiso 1 1 calc GR . . . .
H42C H 0.950089 0.994517 0.318126 0.041 Uiso 1 1 calc GR . . . .
C43 C 0.89335(15) 0.80839(11) 0.36466(8) 0.0205(3) Uani 1 1 d . . . . .
C44 C 0.78771(15) 0.82519(12) 0.40126(8) 0.0231(3) Uani 1 1 d . . . . .
C45 C 0.80155(17) 0.85055(13) 0.47619(9) 0.0266(3) Uani 1 1 d . . . . .
H45 H 0.732740 0.858705 0.502140 0.032 Uiso 1 1 calc R . . . .
C46 C 0.91477(18) 0.86377(14) 0.51258(9) 0.0289(3) Uani 1 1 d . . . . .
H46 H 0.921636 0.879899 0.562545 0.035 Uiso 1 1 calc R . . . .
C47 C 1.01815(17) 0.85298(13) 0.47463(9) 0.0273(3) Uani 1 1 d . . . . .
H47 H 1.094848 0.865157 0.499503 0.033 Uiso 1 1 calc R . . . .
C48 C 1.01026(15) 0.82431(12) 0.39998(8) 0.0229(3) Uani 1 1 d . . . . .
C49 C 0.66116(16) 0.81977(13) 0.36549(9) 0.0264(3) Uani 1 1 d . . . . .
H49 H 0.670218 0.814786 0.313410 0.032 Uiso 1 1 calc R . . . .
C50 C 0.56356(17) 0.72067(15) 0.37942(10) 0.0347(4) Uani 1 1 d . . . . .
H50A H 0.591682 0.656823 0.362881 0.052 Uiso 1 1 calc GR . . . .
H50B H 0.486471 0.718040 0.354035 0.052 Uiso 1 1 calc GR . . . .
H50C H 0.551261 0.724907 0.430103 0.052 Uiso 1 1 calc GR . . . .
C51 C 0.61462(18) 0.92202(15) 0.39089(10) 0.0345(4) Uani 1 1 d . . . . .
H51A H 0.594029 0.923377 0.440372 0.052 Uiso 1 1 calc GR . . . .
H51B H 0.542087 0.921692 0.361850 0.052 Uiso 1 1 calc GR . . . .
H51C H 0.678779 0.984630 0.386263 0.052 Uiso 1 1 calc GR . . . .
C52 C 1.12914(15) 0.81244(13) 0.36385(9) 0.0260(3) Uani 1 1 d . . . . .
H52 H 1.108603 0.787074 0.312421 0.031 Uiso 1 1 calc R . . . .
C53 C 1.18895(18) 0.73106(16) 0.39473(10) 0.0353(4) Uani 1 1 d . . . . .
H53A H 1.218868 0.758837 0.443601 0.053 Uiso 1 1 calc GR . . . .
H53B H 1.257189 0.719158 0.366454 0.053 Uiso 1 1 calc GR . . . .
H53C H 1.128228 0.664240 0.393473 0.053 Uiso 1 1 calc GR . . . .
C54 C 1.22320(18) 0.92202(16) 0.37188(10) 0.0360(4) Uani 1 1 d . . . . .
H54A H 1.184752 0.973933 0.354579 0.054 Uiso 1 1 calc GR . . . .
H54B H 1.293958 0.915267 0.344376 0.054 Uiso 1 1 calc GR . . . .
H54C H 1.249668 0.945348 0.421701 0.054 Uiso 1 1 calc GR . . . .
S1 S 0.43407(4) 0.91198(3) 0.20197(2) 0.03101(11) Uani 1 1 d . . . . .
F1 F 0.2593(4) 0.8403(3) 0.09856(17) 0.0593(8) Uani 0.789(13) 1 d . U P B 1
F1B F 0.313(2) 0.8444(13) 0.0778(14) 0.100(6) Uani 0.211(13) 1 d . U P B 2
F2 F 0.4244(5) 0.7827(2) 0.08004(17) 0.0602(9) Uani 0.789(13) 1 d . U P B 1
F2B F 0.497(3) 0.8149(15) 0.0826(6) 0.078(5) Uani 0.211(13) 1 d . U P B 2
F3 F 0.4253(5) 0.9462(4) 0.0687(3) 0.0663(10) Uani 0.789(13) 1 d . U P B 1
F3B F 0.473(2) 0.9732(15) 0.0731(11) 0.074(5) Uani 0.211(13) 1 d . U P B 2
O1 O 0.38493(14) 0.81605(11) 0.23302(8) 0.0420(3) Uani 1 1 d . U . . .
O2 O 0.56716(13) 0.94320(11) 0.20399(10) 0.0496(4) Uani 1 1 d . U . . .
O3 O 0.37434(13) 0.99921(11) 0.22047(9) 0.0422(3) Uani 1 1 d . U . . .
C55 C 0.3827(6) 0.8685(3) 0.1086(2) 0.0405(9) Uani 0.789(13) 1 d . U P B 1
C55B C 0.4261(18) 0.8839(14) 0.1019(10) 0.0405(9) Uani 0.211(13) 1 d . U P B 2

loop_
_atom_site_aniso_label
_atom_site_aniso_U_11
_atom_site_aniso_U_22
_atom_site_aniso_U_33
_atom_site_aniso_U_23
_atom_site_aniso_U_13
_atom_site_aniso_U_12
Cl1 0.0368(2) 0.02142(18) 0.02342(17) 0.00181(13) 0.00102(15) 0.00813(15)
P1 0.0223(2) 0.01706(18) 0.02185(18) 0.00066(13) 0.00432(14) 0.00529(15)
N1 0.0196(7) 0.0188(6) 0.0351(7) -0.0018(5) 0.0068(5) 0.0023(5)
N2 0.0206(7) 0.0141(6) 0.0263(6) 0.0007(5) 0.0055(5) 0.0028(5)
N3 0.0207(6) 0.0171(6) 0.0221(6) 0.0013(5) 0.0040(5) 0.0069(5)
C1 0.0194(7) 0.0182(7) 0.0217(7) 0.0004(5) 0.0043(6) 0.0034(6)
C2 0.0252(9) 0.0180(7) 0.0416(9) -0.0024(6) 0.0094(7) -0.0027(6)
C3 0.0261(9) 0.0157(7) 0.0352(8) 0.0007(6) 0.0086(7) 0.0004(6)
C4 0.0166(8) 0.0234(8) 0.0387(9) 0.0002(6) 0.0067(6) 0.0015(6)
C5 0.0229(8) 0.0239(8) 0.0414(9) 0.0016(7) 0.0103(7) 0.0031(7)
C6 0.0280(9) 0.0291(9) 0.0555(11) 0.0008(8) 0.0167(8) 0.0066(8)
C7 0.0243(10) 0.0406(11) 0.0806(16) 0.0141(10) 0.0146(10) 0.0134(9)
C8 0.0217(9) 0.0565(13) 0.0662(14) 0.0216(11) 0.0046(9) 0.0097(9)
C9 0.0190(8) 0.0435(10) 0.0463(10) 0.0060(8) 0.0033(8) 0.0010(8)
C10 0.0353(10) 0.0380(10) 0.0378(9) 0.0061(8) 0.0139(8) 0.0099(8)
C11 0.0671(16) 0.0370(11) 0.0523(12) 0.0115(9) 0.0202(11) 0.0125(11)
C12 0.0540(14) 0.0508(12) 0.0373(10) 0.0018(9) 0.0156(10) 0.0038(11)
C13 0.0257(11) 0.0291(15) 0.0410(11) 0.0006(11) 0.0008(9) 0.0067(11)
C13B 0.0257(11) 0.0291(15) 0.0410(11) 0.0006(11) 0.0008(9) 0.0067(11)
C14 0.0376(16) 0.0374(17) 0.0542(18) -0.0088(14) 0.0076(13) -0.0031(14)
C14B 0.045(7) 0.066(9) 0.046(6) 0.010(6) -0.006(5) -0.007(7)
C15 0.0543(18) 0.0391(14) 0.0352(13) -0.0026(10) -0.0082(12) 0.0033(12)
C15B 0.040(5) 0.040(5) 0.029(4) 0.000(3) -0.001(4) 0.003(4)
C16 0.0219(8) 0.0136(6) 0.0316(8) 0.0043(6) 0.0076(6) 0.0039(6)
C17 0.0264(8) 0.0153(7) 0.0331(8) 0.0039(6) 0.0110(7) 0.0030(6)
C18 0.0269(9) 0.0211(7) 0.0430(9) 0.0034(7) 0.0136(7) 0.0069(7)
C19 0.0231(9) 0.0264(8) 0.0524(11) 0.0052(7) 0.0072(8) 0.0072(7)
C20 0.0255(9) 0.0240(8) 0.0432(10) 0.0039(7) -0.0003(7) 0.0048(7)
C21 0.0276(9) 0.0155(7) 0.0317(8) 0.0027(6) 0.0033(7) 0.0044(6)
C22 0.0353(9) 0.0196(7) 0.0288(8) 0.0006(6) 0.0094(7) 0.0078(7)
C23 0.0434(11) 0.0214(8) 0.0362(9) -0.0013(7) 0.0055(8) 0.0070(7)
C24 0.0560(13) 0.0264(8) 0.0326(9) 0.0019(7) 0.0183(8) 0.0126(8)
C25 0.0387(10) 0.0277(8) 0.0270(8) 0.0021(6) 0.0002(7) 0.0148(7)
C26 0.0411(11) 0.0469(11) 0.0293(8) 0.0108(8) 0.0069(8) 0.0189(9)
C27 0.0559(13) 0.0320(9) 0.0348(9) -0.0024(7) -0.0096(9) 0.0179(9)
C28 0.0212(8) 0.0165(7) 0.0224(7) 0.0011(5) 0.0043(6) 0.0041(6)
C29 0.0197(8) 0.0153(6) 0.0269(7) 0.0047(5) 0.0047(6) 0.0063(6)
C30 0.0263(8) 0.0177(7) 0.0289(8) 0.0033(6) 0.0066(6) 0.0063(6)
C31 0.0348(10) 0.0224(8) 0.0352(8) 0.0061(6) 0.0147(7) 0.0102(7)
C32 0.0271(9) 0.0243(8) 0.0515(11) 0.0098(7) 0.0180(8) 0.0064(7)
C33 0.0216(8) 0.0207(7) 0.0486(10) 0.0029(7) 0.0049(7) 0.0030(6)
C34 0.0219(8) 0.0181(7) 0.0333(8) 0.0016(6) 0.0030(6) 0.0063(6)
C35 0.0183(7) 0.0196(7) 0.0225(7) 0.0001(5) 0.0040(6) 0.0073(6)
C36 0.0288(9) 0.0201(7) 0.0225(7) 0.0009(5) -0.0001(6) 0.0089(6)
C37 0.0344(9) 0.0212(7) 0.0255(7) 0.0034(6) 0.0018(7) 0.0115(7)
C38 0.0291(9) 0.0169(7) 0.0248(7) 0.0047(6) 0.0051(6) 0.0079(6)
C39 0.0433(11) 0.0287(8) 0.0225(7) 0.0021(6) 0.0024(7) 0.0175(8)
C40 0.0298(9) 0.0267(8) 0.0326(8) -0.0031(6) -0.0070(7) 0.0094(7)
C41 0.0323(9) 0.0239(8) 0.0311(8) 0.0073(6) 0.0096(7) 0.0089(7)
C42 0.0329(9) 0.0174(7) 0.0314(8) 0.0029(6) 0.0056(7) 0.0071(6)
C43 0.0254(8) 0.0149(6) 0.0210(7) 0.0008(5) 0.0023(6) 0.0054(6)
C44 0.0246(8) 0.0184(7) 0.0256(7) 0.0006(6) 0.0035(6) 0.0049(6)
C45 0.0287(9) 0.0249(8) 0.0263(8) 0.0002(6) 0.0069(6) 0.0084(7)
C46 0.0373(10) 0.0272(8) 0.0220(7) -0.0005(6) 0.0021(7) 0.0096(7)
C47 0.0284(9) 0.0269(8) 0.0263(8) 0.0009(6) -0.0013(6) 0.0077(7)
C48 0.0245(8) 0.0182(7) 0.0257(7) 0.0010(6) 0.0020(6) 0.0055(6)
C49 0.0234(8) 0.0290(8) 0.0269(7) -0.0010(6) 0.0039(6) 0.0090(7)
C50 0.0255(9) 0.0346(9) 0.0416(10) -0.0018(7) 0.0081(7) 0.0059(7)
C51 0.0335(10) 0.0350(9) 0.0373(9) -0.0005(7) 0.0044(8) 0.0161(8)
C52 0.0217(8) 0.0265(8) 0.0282(8) -0.0023(6) 0.0008(6) 0.0061(6)
C53 0.0307(10) 0.0415(10) 0.0358(9) -0.0015(7) -0.0035(7) 0.0174(8)
C54 0.0277(9) 0.0358(9) 0.0380(9) -0.0056(7) 0.0060(7) 0.0006(8)
S1 0.0247(2) 0.02180(19) 0.0443(2) 0.00424(16) 0.00499(17) 0.00110(16)
F1 0.0483(16) 0.0639(14) 0.0590(13) 0.0056(10) -0.0141(12) 0.0032(12)
F1B 0.083(8) 0.098(8) 0.102(13) 0.026(7) -0.055(10) -0.013(7)
F2 0.083(2) 0.0458(12) 0.0522(12) -0.0031(9) 0.0222(14) 0.0217(14)
F2B 0.124(13) 0.069(8) 0.053(4) -0.014(5) -0.005(6) 0.059(9)
F3 0.093(3) 0.054(2) 0.0558(16) 0.0275(16) 0.0200(18) 0.0129(16)
F3B 0.130(14) 0.056(7) 0.042(5) 0.019(5) 0.018(9) 0.024(7)
O1 0.0415(8) 0.0267(6) 0.0528(8) 0.0094(6) 0.0041(6) -0.0041(6)
O2 0.0259(7) 0.0284(7) 0.0949(12) 0.0168(7) 0.0035(7) 0.0025(6)
O3 0.0336(7) 0.0271(6) 0.0642(9) 0.0014(6) 0.0148(7) 0.0058(6)
C55 0.044(3) 0.0358(15) 0.0422(14) 0.0094(11) 0.0145(17) 0.0081(18)
C55B 0.044(3) 0.0358(15) 0.0422(14) 0.0094(11) 0.0145(17) 0.0081(18)

_geom_special_details            
;
 All esds (except the esd in the dihedral angle between two l.s. planes)
 are estimated using the full covariance matrix.  The cell esds are taken
 into account individually in the estimation of esds in distances, angles
 and torsion angles; correlations between esds in cell parameters are only
 used when they are defined by crystal symmetry.  An approximate (isotropic)
 treatment of cell esds is used for estimating esds involving l.s. planes.
;
loop_
_geom_bond_atom_site_label_1
_geom_bond_atom_site_label_2
_geom_bond_distance
_geom_bond_site_symmetry_2
_geom_bond_publ_flag
Cl1 P1 2.1467(5) . ?
P1 C28 1.7514(15) . ?
P1 C35 1.8599(16) . ?
N1 C1 1.374(2) . ?
N1 C2 1.393(2) . ?
N1 C4 1.440(2) . ?
N2 C1 1.3762(19) . ?
N2 C3 1.399(2) . ?
N2 C16 1.453(2) . ?
N3 C35 1.314(2) . ?
N3 C38 1.5499(19) . ?
N3 C43 1.4681(18) . ?
C1 C28 1.437(2) . ?
C2 H2 0.9300 . ?
C2 C3 1.326(2) . ?
C3 H3 0.9300 . ?
C4 C5 1.405(2) . ?
C4 C9 1.389(3) . ?
C5 C6 1.391(3) . ?
C5 C10 1.512(3) . ?
C6 H6 0.9300 . ?
C6 C7 1.388(3) . ?
C7 H7 0.9300 . ?
C7 C8 1.378(3) . ?
C8 H8 0.9300 . ?
C8 C9 1.398(3) . ?
C9 C13 1.554(3) . ?
C9 C13B 1.456(11) . ?
C10 H10 0.9800 . ?
C10 C11 1.548(3) . ?
C10 C12 1.524(3) . ?
C11 H11A 0.9600 . ?
C11 H11B 0.9600 . ?
C11 H11C 0.9600 . ?
C12 H12A 0.9600 . ?
C12 H12B 0.9600 . ?
C12 H12C 0.9600 . ?
C13 H13 0.9800 . ?
C13 C14 1.526(4) . ?
C13 C15 1.528(4) . ?
C13B H13B 0.9800 . ?
C13B C14B 1.519(16) . ?
C13B C15B 1.486(14) . ?
C14 H14A 0.9600 . ?
C14 H14B 0.9600 . ?
C14 H14C 0.9600 . ?
C14B H14D 0.9600 . ?
C14B H14E 0.9600 . ?
C14B H14F 0.9600 . ?
C15 H15A 0.9600 . ?
C15 H15B 0.9600 . ?
C15 H15C 0.9600 . ?
C15B H15D 0.9600 . ?
C15B H15E 0.9600 . ?
C15B H15F 0.9600 . ?
C16 C17 1.405(2) . ?
C16 C21 1.404(2) . ?
C17 C18 1.403(2) . ?
C17 C22 1.519(2) . ?
C18 H18 0.9300 . ?
C18 C19 1.375(3) . ?
C19 H19 0.9300 . ?
C19 C20 1.388(3) . ?
C20 H20 0.9300 . ?
C20 C21 1.392(2) . ?
C21 C25 1.517(2) . ?
C22 H22 0.9800 . ?
C22 C23 1.541(2) . ?
C22 C24 1.535(2) . ?
C23 H23A 0.9600 . ?
C23 H23B 0.9600 . ?
C23 H23C 0.9600 . ?
C24 H24A 0.9600 . ?
C24 H24B 0.9600 . ?
C24 H24C 0.9600 . ?
C25 H25 0.9800 . ?
C25 C26 1.540(3) . ?
C25 C27 1.535(3) . ?
C26 H26A 0.9600 . ?
C26 H26B 0.9600 . ?
C26 H26C 0.9600 . ?
C27 H27A 0.9600 . ?
C27 H27B 0.9600 . ?
C27 H27C 0.9600 . ?
C28 C29 1.481(2) . ?
C29 C30 1.405(2) . ?
C29 C34 1.400(2) . ?
C30 H30 0.9300 . ?
C30 C31 1.389(2) . ?
C31 H31 0.9300 . ?
C31 C32 1.387(3) . ?
C32 H32 0.9300 . ?
C32 C33 1.387(3) . ?
C33 H33 0.9300 . ?
C33 C34 1.386(2) . ?
C34 H34 0.9300 . ?
C35 C36 1.547(2) . ?
C36 C37 1.544(2) . ?
C36 C39 1.531(2) . ?
C36 C40 1.541(2) . ?
C37 H37A 0.9700 . ?
C37 H37B 0.9700 . ?
C37 C38 1.522(2) . ?
C38 C41 1.529(2) . ?
C38 C42 1.519(2) . ?
C39 H39A 0.9600 . ?
C39 H39B 0.9600 . ?
C39 H39C 0.9600 . ?
C40 H40A 0.9600 . ?
C40 H40B 0.9600 . ?
C40 H40C 0.9600 . ?
C41 H41A 0.9600 . ?
C41 H41B 0.9600 . ?
C41 H41C 0.9600 . ?
C42 H42A 0.9600 . ?
C42 H42B 0.9600 . ?
C42 H42C 0.9600 . ?
C43 C44 1.411(2) . ?
C43 C48 1.400(2) . ?
C44 C45 1.397(2) . ?
C44 C49 1.523(2) . ?
C45 H45 0.9300 . ?
C45 C46 1.378(3) . ?
C46 H46 0.9300 . ?
C46 C47 1.383(3) . ?
C47 H47 0.9300 . ?
C47 C48 1.395(2) . ?
C48 C52 1.520(2) . ?
C49 H49 0.9800 . ?
C49 C50 1.529(3) . ?
C49 C51 1.542(2) . ?
C50 H50A 0.9600 . ?
C50 H50B 0.9600 . ?
C50 H50C 0.9600 . ?
C51 H51A 0.9600 . ?
C51 H51B 0.9600 . ?
C51 H51C 0.9600 . ?
C52 H52 0.9800 . ?
C52 C53 1.534(2) . ?
C52 C54 1.536(2) . ?
C53 H53A 0.9600 . ?
C53 H53B 0.9600 . ?
C53 H53C 0.9600 . ?
C54 H54A 0.9600 . ?
C54 H54B 0.9600 . ?
C54 H54C 0.9600 . ?
S1 O1 1.4395(14) . ?
S1 O2 1.4320(15) . ?
S1 O3 1.4371(14) . ?
S1 C55 1.803(4) . ?
S1 C55B 1.860(18) . ?
F1 C55 1.331(5) . ?
F1B C55B 1.282(19) . ?
F2 C55 1.343(4) . ?
F2B C55B 1.337(19) . ?
F3 C55 1.341(5) . ?
F3B C55B 1.341(18) . ?

loop_
_geom_angle_atom_site_label_1
_geom_angle_atom_site_label_2
_geom_angle_atom_site_label_3
_geom_angle
_geom_angle_site_symmetry_1
_geom_angle_site_symmetry_3
_geom_angle_publ_flag
C28 P1 Cl1 107.27(5) . . ?
C28 P1 C35 104.10(7) . . ?
C35 P1 Cl1 102.97(5) . . ?
C1 N1 C2 110.38(13) . . ?
C1 N1 C4 129.35(13) . . ?
C2 N1 C4 120.26(14) . . ?
C1 N2 C3 109.64(13) . . ?
C1 N2 C16 132.70(13) . . ?
C3 N2 C16 116.59(12) . . ?
C35 N3 C38 112.33(12) . . ?
C35 N3 C43 126.97(13) . . ?
C43 N3 C38 119.88(11) . . ?
N1 C1 N2 104.54(13) . . ?
N1 C1 C28 128.74(14) . . ?
N2 C1 C28 126.71(14) . . ?
N1 C2 H2 126.3 . . ?
C3 C2 N1 107.41(15) . . ?
C3 C2 H2 126.3 . . ?
N2 C3 H3 126.0 . . ?
C2 C3 N2 108.02(14) . . ?
C2 C3 H3 126.0 . . ?
C5 C4 N1 117.74(16) . . ?
C9 C4 N1 118.02(15) . . ?
C9 C4 C5 123.88(16) . . ?
C4 C5 C10 121.16(16) . . ?
C6 C5 C4 116.80(18) . . ?
C6 C5 C10 121.92(17) . . ?
C5 C6 H6 119.7 . . ?
C7 C6 C5 120.54(19) . . ?
C7 C6 H6 119.7 . . ?
C6 C7 H7 119.6 . . ?
C8 C7 C6 120.77(18) . . ?
C8 C7 H7 119.6 . . ?
C7 C8 H8 119.4 . . ?
C7 C8 C9 121.2(2) . . ?
C9 C8 H8 119.4 . . ?
C4 C9 C8 116.44(19) . . ?
C4 C9 C13 119.99(19) . . ?
C4 C9 C13B 138.3(5) . . ?
C8 C9 C13 123.2(2) . . ?
C8 C9 C13B 104.3(5) . . ?
C5 C10 H10 107.9 . . ?
C5 C10 C11 110.28(18) . . ?
C5 C10 C12 113.64(17) . . ?
C11 C10 H10 107.9 . . ?
C12 C10 H10 107.9 . . ?
C12 C10 C11 109.14(17) . . ?
C10 C11 H11A 109.5 . . ?
C10 C11 H11B 109.5 . . ?
C10 C11 H11C 109.5 . . ?
H11A C11 H11B 109.5 . . ?
H11A C11 H11C 109.5 . . ?
H11B C11 H11C 109.5 . . ?
C10 C12 H12A 109.5 . . ?
C10 C12 H12B 109.5 . . ?
C10 C12 H12C 109.5 . . ?
H12A C12 H12B 109.5 . . ?
H12A C12 H12C 109.5 . . ?
H12B C12 H12C 109.5 . . ?
C9 C13 H13 108.3 . . ?
C14 C13 C9 110.8(2) . . ?
C14 C13 H13 108.3 . . ?
C14 C13 C15 110.4(2) . . ?
C15 C13 C9 110.9(2) . . ?
C15 C13 H13 108.3 . . ?
C9 C13B H13B 107.8 . . ?
C9 C13B C14B 103.5(8) . . ?
C9 C13B C15B 116.7(8) . . ?
C14B C13B H13B 107.8 . . ?
C15B C13B H13B 107.8 . . ?
C15B C13B C14B 112.8(10) . . ?
C13 C14 H14A 109.5 . . ?
C13 C14 H14B 109.5 . . ?
C13 C14 H14C 109.5 . . ?
H14A C14 H14B 109.5 . . ?
H14A C14 H14C 109.5 . . ?
H14B C14 H14C 109.5 . . ?
C13B C14B H14D 109.5 . . ?
C13B C14B H14E 109.5 . . ?
C13B C14B H14F 109.5 . . ?
H14D C14B H14E 109.5 . . ?
H14D C14B H14F 109.5 . . ?
H14E C14B H14F 109.5 . . ?
C13 C15 H15A 109.5 . . ?
C13 C15 H15B 109.5 . . ?
C13 C15 H15C 109.5 . . ?
H15A C15 H15B 109.5 . . ?
H15A C15 H15C 109.5 . . ?
H15B C15 H15C 109.5 . . ?
C13B C15B H15D 109.5 . . ?
C13B C15B H15E 109.5 . . ?
C13B C15B H15F 109.5 . . ?
H15D C15B H15E 109.5 . . ?
H15D C15B H15F 109.5 . . ?
H15E C15B H15F 109.5 . . ?
C17 C16 N2 116.98(14) . . ?
C21 C16 N2 119.34(14) . . ?
C21 C16 C17 122.57(15) . . ?
C16 C17 C22 124.10(15) . . ?
C18 C17 C16 116.94(16) . . ?
C18 C17 C22 118.96(15) . . ?
C17 C18 H18 119.2 . . ?
C19 C18 C17 121.67(16) . . ?
C19 C18 H18 119.2 . . ?
C18 C19 H19 120.0 . . ?
C18 C19 C20 119.97(17) . . ?
C20 C19 H19 120.0 . . ?
C19 C20 H20 119.4 . . ?
C19 C20 C21 121.24(17) . . ?
C21 C20 H20 119.4 . . ?
C16 C21 C25 121.63(15) . . ?
C20 C21 C16 117.60(15) . . ?
C20 C21 C25 120.63(16) . . ?
C17 C22 H22 108.2 . . ?
C17 C22 C23 111.88(14) . . ?
C17 C22 C24 111.03(15) . . ?
C23 C22 H22 108.2 . . ?
C24 C22 H22 108.2 . . ?
C24 C22 C23 109.21(14) . . ?
C22 C23 H23A 109.5 . . ?
C22 C23 H23B 109.5 . . ?
C22 C23 H23C 109.5 . . ?
H23A C23 H23B 109.5 . . ?
H23A C23 H23C 109.5 . . ?
H23B C23 H23C 109.5 . . ?
C22 C24 H24A 109.5 . . ?
C22 C24 H24B 109.5 . . ?
C22 C24 H24C 109.5 . . ?
H24A C24 H24B 109.5 . . ?
H24A C24 H24C 109.5 . . ?
H24B C24 H24C 109.5 . . ?
C21 C25 H25 107.4 . . ?
C21 C25 C26 110.00(14) . . ?
C21 C25 C27 113.56(16) . . ?
C26 C25 H25 107.4 . . ?
C27 C25 H25 107.4 . . ?
C27 C25 C26 110.70(15) . . ?
C25 C26 H26A 109.5 . . ?
C25 C26 H26B 109.5 . . ?
C25 C26 H26C 109.5 . . ?
H26A C26 H26B 109.5 . . ?
H26A C26 H26C 109.5 . . ?
H26B C26 H26C 109.5 . . ?
C25 C27 H27A 109.5 . . ?
C25 C27 H27B 109.5 . . ?
C25 C27 H27C 109.5 . . ?
H27A C27 H27B 109.5 . . ?
H27A C27 H27C 109.5 . . ?
H27B C27 H27C 109.5 . . ?
C1 C28 P1 117.01(11) . . ?
C1 C28 C29 119.62(13) . . ?
C29 C28 P1 122.66(11) . . ?
C30 C29 C28 121.31(14) . . ?
C34 C29 C28 120.92(14) . . ?
C34 C29 C30 117.35(14) . . ?
C29 C30 H30 119.6 . . ?
C31 C30 C29 120.80(16) . . ?
C31 C30 H30 119.6 . . ?
C30 C31 H31 119.7 . . ?
C32 C31 C30 120.69(16) . . ?
C32 C31 H31 119.7 . . ?
C31 C32 H32 120.4 . . ?
C31 C32 C33 119.29(16) . . ?
C33 C32 H32 120.4 . . ?
C32 C33 H33 120.0 . . ?
C34 C33 C32 120.06(17) . . ?
C34 C33 H33 120.0 . . ?
C29 C34 H34 119.2 . . ?
C33 C34 C29 121.68(16) . . ?
C33 C34 H34 119.2 . . ?
N3 C35 P1 130.02(12) . . ?
N3 C35 C36 110.22(13) . . ?
C36 C35 P1 117.55(11) . . ?
C37 C36 C35 102.60(12) . . ?
C39 C36 C35 116.05(13) . . ?
C39 C36 C37 112.01(14) . . ?
C39 C36 C40 108.58(14) . . ?
C40 C36 C35 107.82(13) . . ?
C40 C36 C37 109.51(13) . . ?
C36 C37 H37A 110.3 . . ?
C36 C37 H37B 110.3 . . ?
H37A C37 H37B 108.5 . . ?
C38 C37 C36 107.14(12) . . ?
C38 C37 H37A 110.3 . . ?
C38 C37 H37B 110.3 . . ?
C37 C38 N3 100.07(12) . . ?
C37 C38 C41 111.65(13) . . ?
C41 C38 N3 109.41(12) . . ?
C42 C38 N3 111.51(12) . . ?
C42 C38 C37 113.56(14) . . ?
C42 C38 C41 110.24(14) . . ?
C36 C39 H39A 109.5 . . ?
C36 C39 H39B 109.5 . . ?
C36 C39 H39C 109.5 . . ?
H39A C39 H39B 109.5 . . ?
H39A C39 H39C 109.5 . . ?
H39B C39 H39C 109.5 . . ?
C36 C40 H40A 109.5 . . ?
C36 C40 H40B 109.5 . . ?
C36 C40 H40C 109.5 . . ?
H40A C40 H40B 109.5 . . ?
H40A C40 H40C 109.5 . . ?
H40B C40 H40C 109.5 . . ?
C38 C41 H41A 109.5 . . ?
C38 C41 H41B 109.5 . . ?
C38 C41 H41C 109.5 . . ?
H41A C41 H41B 109.5 . . ?
H41A C41 H41C 109.5 . . ?
H41B C41 H41C 109.5 . . ?
C38 C42 H42A 109.5 . . ?
C38 C42 H42B 109.5 . . ?
C38 C42 H42C 109.5 . . ?
H42A C42 H42B 109.5 . . ?
H42A C42 H42C 109.5 . . ?
H42B C42 H42C 109.5 . . ?
C44 C43 N3 115.85(14) . . ?
C48 C43 N3 121.59(14) . . ?
C48 C43 C44 122.50(14) . . ?
C43 C44 C49 125.23(14) . . ?
C45 C44 C43 117.05(15) . . ?
C45 C44 C49 117.71(14) . . ?
C44 C45 H45 119.2 . . ?
C46 C45 C44 121.55(16) . . ?
C46 C45 H45 119.2 . . ?
C45 C46 H46 120.1 . . ?
C45 C46 C47 119.84(15) . . ?
C47 C46 H46 120.1 . . ?
C46 C47 H47 119.2 . . ?
C46 C47 C48 121.65(16) . . ?
C48 C47 H47 119.2 . . ?
C43 C48 C52 125.48(14) . . ?
C47 C48 C43 117.22(15) . . ?
C47 C48 C52 117.30(15) . . ?
C44 C49 H49 108.0 . . ?
C44 C49 C50 111.93(14) . . ?
C44 C49 C51 111.47(14) . . ?
C50 C49 H49 108.0 . . ?
C50 C49 C51 109.32(14) . . ?
C51 C49 H49 108.0 . . ?
C49 C50 H50A 109.5 . . ?
C49 C50 H50B 109.5 . . ?
C49 C50 H50C 109.5 . . ?
H50A C50 H50B 109.5 . . ?
H50A C50 H50C 109.5 . . ?
H50B C50 H50C 109.5 . . ?
C49 C51 H51A 109.5 . . ?
C49 C51 H51B 109.5 . . ?
C49 C51 H51C 109.5 . . ?
H51A C51 H51B 109.5 . . ?
H51A C51 H51C 109.5 . . ?
H51B C51 H51C 109.5 . . ?
C48 C52 H52 108.3 . . ?
C48 C52 C53 112.29(15) . . ?
C48 C52 C54 110.17(13) . . ?
C53 C52 H52 108.3 . . ?
C53 C52 C54 109.31(15) . . ?
C54 C52 H52 108.3 . . ?
C52 C53 H53A 109.5 . . ?
C52 C53 H53B 109.5 . . ?
C52 C53 H53C 109.5 . . ?
H53A C53 H53B 109.5 . . ?
H53A C53 H53C 109.5 . . ?
H53B C53 H53C 109.5 . . ?
C52 C54 H54A 109.5 . . ?
C52 C54 H54B 109.5 . . ?
C52 C54 H54C 109.5 . . ?
H54A C54 H54B 109.5 . . ?
H54A C54 H54C 109.5 . . ?
H54B C54 H54C 109.5 . . ?
O1 S1 C55 101.61(16) . . ?
O1 S1 C55B 111.6(6) . . ?
O2 S1 O1 114.33(9) . . ?
O2 S1 O3 114.74(9) . . ?
O2 S1 C55 106.5(2) . . ?
O2 S1 C55B 91.1(6) . . ?
O3 S1 O1 115.75(9) . . ?
O3 S1 C55 101.53(15) . . ?
O3 S1 C55B 106.2(6) . . ?
F1 C55 S1 112.9(3) . . ?
F1 C55 F2 106.4(3) . . ?
F1 C55 F3 107.7(4) . . ?
F2 C55 S1 112.1(3) . . ?
F3 C55 S1 111.2(3) . . ?
F3 C55 F2 106.3(4) . . ?
F1B C55B S1 110.3(12) . . ?
F1B C55B F2B 111.0(16) . . ?
F1B C55B F3B 109.3(16) . . ?
F2B C55B S1 107.7(12) . . ?
F2B C55B F3B 106.9(16) . . ?
F3B C55B S1 111.5(14) . . ?

loop_
_geom_torsion_atom_site_label_1
_geom_torsion_atom_site_label_2
_geom_torsion_atom_site_label_3
_geom_torsion_atom_site_label_4
_geom_torsion
_geom_torsion_site_symmetry_1
_geom_torsion_site_symmetry_2
_geom_torsion_site_symmetry_3
_geom_torsion_site_symmetry_4
_geom_torsion_publ_flag
Cl1 P1 C28 C1 94.74(12) . . . . ?
Cl1 P1 C28 C29 -75.55(13) . . . . ?
Cl1 P1 C35 N3 -19.48(15) . . . . ?
Cl1 P1 C35 C36 179.23(10) . . . . ?
P1 C28 C29 C30 -143.17(13) . . . . ?
P1 C28 C29 C34 29.3(2) . . . . ?
P1 C35 C36 C37 162.06(11) . . . . ?
P1 C35 C36 C39 -75.48(17) . . . . ?
P1 C35 C36 C40 46.50(15) . . . . ?
N1 C1 C28 P1 33.1(2) . . . . ?
N1 C1 C28 C29 -156.25(15) . . . . ?
N1 C2 C3 N2 0.6(2) . . . . ?
N1 C4 C5 C6 179.98(15) . . . . ?
N1 C4 C5 C10 -3.9(2) . . . . ?
N1 C4 C9 C8 179.23(17) . . . . ?
N1 C4 C9 C13 6.4(3) . . . . ?
N1 C4 C9 C13B -14.1(7) . . . . ?
N2 C1 C28 P1 -148.02(13) . . . . ?
N2 C1 C28 C29 22.6(2) . . . . ?
N2 C16 C17 C18 -167.30(14) . . . . ?
N2 C16 C17 C22 11.7(2) . . . . ?
N2 C16 C21 C20 167.67(14) . . . . ?
N2 C16 C21 C25 -8.1(2) . . . . ?
N3 C35 C36 C37 -2.77(17) . . . . ?
N3 C35 C36 C39 119.69(16) . . . . ?
N3 C35 C36 C40 -118.32(14) . . . . ?
N3 C43 C44 C45 177.93(13) . . . . ?
N3 C43 C44 C49 -3.2(2) . . . . ?
N3 C43 C48 C47 179.94(13) . . . . ?
N3 C43 C48 C52 -0.4(2) . . . . ?
C1 N1 C2 C3 -0.1(2) . . . . ?
C1 N1 C4 C5 -92.3(2) . . . . ?
C1 N1 C4 C9 94.3(2) . . . . ?
C1 N2 C3 C2 -0.87(19) . . . . ?
C1 N2 C16 C17 -127.77(17) . . . . ?
C1 N2 C16 C21 64.0(2) . . . . ?
C1 C28 C29 C30 46.8(2) . . . . ?
C1 C28 C29 C34 -140.78(15) . . . . ?
C2 N1 C1 N2 -0.45(18) . . . . ?
C2 N1 C1 C28 178.58(15) . . . . ?
C2 N1 C4 C5 89.0(2) . . . . ?
C2 N1 C4 C9 -84.5(2) . . . . ?
C3 N2 C1 N1 0.79(17) . . . . ?
C3 N2 C1 C28 -178.26(15) . . . . ?
C3 N2 C16 C17 65.48(18) . . . . ?
C3 N2 C16 C21 -102.78(17) . . . . ?
C4 N1 C1 N2 -179.31(15) . . . . ?
C4 N1 C1 C28 -0.3(3) . . . . ?
C4 N1 C2 C3 178.91(15) . . . . ?
C4 C5 C6 C7 2.5(3) . . . . ?
C4 C5 C10 C11 -88.7(2) . . . . ?
C4 C5 C10 C12 148.37(17) . . . . ?
C4 C9 C13 C14 98.8(3) . . . . ?
C4 C9 C13 C15 -138.4(2) . . . . ?
C4 C9 C13B C14B 112.4(9) . . . . ?
C4 C9 C13B C15B -12.1(13) . . . . ?
C5 C4 C9 C8 6.2(3) . . . . ?
C5 C4 C9 C13 -166.62(19) . . . . ?
C5 C4 C9 C13B 172.8(7) . . . . ?
C5 C6 C7 C8 2.3(3) . . . . ?
C6 C5 C10 C11 87.2(2) . . . . ?
C6 C5 C10 C12 -35.7(3) . . . . ?
C6 C7 C8 C9 -3.1(3) . . . . ?
C7 C8 C9 C4 -1.0(3) . . . . ?
C7 C8 C9 C13 171.6(2) . . . . ?
C7 C8 C9 C13B -171.8(5) . . . . ?
C8 C9 C13 C14 -73.5(3) . . . . ?
C8 C9 C13 C15 49.3(3) . . . . ?
C8 C9 C13B C14B -79.9(9) . . . . ?
C8 C9 C13B C15B 155.6(8) . . . . ?
C9 C4 C5 C6 -7.0(3) . . . . ?
C9 C4 C5 C10 169.12(18) . . . . ?
C10 C5 C6 C7 -173.57(18) . . . . ?
C16 N2 C1 N1 -166.63(15) . . . . ?
C16 N2 C1 C28 14.3(3) . . . . ?
C16 N2 C3 C2 168.82(14) . . . . ?
C16 C17 C18 C19 -0.4(2) . . . . ?
C16 C17 C22 C23 -110.14(18) . . . . ?
C16 C17 C22 C24 127.56(16) . . . . ?
C16 C21 C25 C26 78.23(19) . . . . ?
C16 C21 C25 C27 -157.08(15) . . . . ?
C17 C16 C21 C20 0.1(2) . . . . ?
C17 C16 C21 C25 -175.67(15) . . . . ?
C17 C18 C19 C20 -0.3(3) . . . . ?
C18 C17 C22 C23 68.8(2) . . . . ?
C18 C17 C22 C24 -53.48(19) . . . . ?
C18 C19 C20 C21 1.0(3) . . . . ?
C19 C20 C21 C16 -0.9(2) . . . . ?
C19 C20 C21 C25 174.93(16) . . . . ?
C20 C21 C25 C26 -97.40(19) . . . . ?
C20 C21 C25 C27 27.3(2) . . . . ?
C21 C16 C17 C18 0.6(2) . . . . ?
C21 C16 C17 C22 179.53(14) . . . . ?
C22 C17 C18 C19 -179.48(15) . . . . ?
C28 P1 C35 N3 -131.32(14) . . . . ?
C28 P1 C35 C36 67.39(12) . . . . ?
C28 C29 C30 C31 169.63(15) . . . . ?
C28 C29 C34 C33 -168.99(15) . . . . ?
C29 C30 C31 C32 0.1(3) . . . . ?
C30 C29 C34 C33 3.7(2) . . . . ?
C30 C31 C32 C33 2.3(3) . . . . ?
C31 C32 C33 C34 -1.7(3) . . . . ?
C32 C33 C34 C29 -1.4(3) . . . . ?
C34 C29 C30 C31 -3.1(2) . . . . ?
C35 P1 C28 C1 -156.57(12) . . . . ?
C35 P1 C28 C29 33.14(14) . . . . ?
C35 N3 C38 C37 26.27(16) . . . . ?
C35 N3 C38 C41 -91.11(16) . . . . ?
C35 N3 C38 C42 146.68(14) . . . . ?
C35 N3 C43 C44 -76.10(19) . . . . ?
C35 N3 C43 C48 106.80(18) . . . . ?
C35 C36 C37 C38 19.29(16) . . . . ?
C36 C37 C38 N3 -26.37(15) . . . . ?
C36 C37 C38 C41 89.33(15) . . . . ?
C36 C37 C38 C42 -145.29(14) . . . . ?
C38 N3 C35 P1 -177.38(11) . . . . ?
C38 N3 C35 C36 -15.02(17) . . . . ?
C38 N3 C43 C44 92.67(17) . . . . ?
C38 N3 C43 C48 -84.43(18) . . . . ?
C39 C36 C37 C38 -105.86(15) . . . . ?
C40 C36 C37 C38 133.61(14) . . . . ?
C43 N3 C35 P1 -7.9(2) . . . . ?
C43 N3 C35 C36 154.45(14) . . . . ?
C43 N3 C38 C37 -144.05(13) . . . . ?
C43 N3 C38 C41 98.58(15) . . . . ?
C43 N3 C38 C42 -23.6(2) . . . . ?
C43 C44 C45 C46 3.1(2) . . . . ?
C43 C44 C49 C50 109.47(18) . . . . ?
C43 C44 C49 C51 -127.74(16) . . . . ?
C43 C48 C52 C53 -123.41(17) . . . . ?
C43 C48 C52 C54 114.49(18) . . . . ?
C44 C43 C48 C47 3.0(2) . . . . ?
C44 C43 C48 C52 -177.28(15) . . . . ?
C44 C45 C46 C47 0.7(3) . . . . ?
C45 C44 C49 C50 -71.67(18) . . . . ?
C45 C44 C49 C51 51.1(2) . . . . ?
C45 C46 C47 C48 -2.8(3) . . . . ?
C46 C47 C48 C43 1.0(2) . . . . ?
C46 C47 C48 C52 -178.76(15) . . . . ?
C47 C48 C52 C53 56.3(2) . . . . ?
C47 C48 C52 C54 -65.83(19) . . . . ?
C48 C43 C44 C45 -5.0(2) . . . . ?
C48 C43 C44 C49 173.88(15) . . . . ?
C49 C44 C45 C46 -175.89(15) . . . . ?
O1 S1 C55 F1 62.1(3) . . . . ?
O1 S1 C55 F2 -58.0(3) . . . . ?
O1 S1 C55 F3 -176.7(3) . . . . ?
O1 S1 C55B F1B 58.8(15) . . . . ?
O1 S1 C55B F2B -62.5(12) . . . . ?
O1 S1 C55B F3B -179.4(12) . . . . ?
O2 S1 C55 F1 -177.9(2) . . . . ?
O2 S1 C55 F2 62.0(3) . . . . ?
O2 S1 C55 F3 -56.8(4) . . . . ?
O2 S1 C55B F1B 175.7(14) . . . . ?
O2 S1 C55B F2B 54.3(12) . . . . ?
O2 S1 C55B F3B -62.6(13) . . . . ?
O3 S1 C55 F1 -57.5(3) . . . . ?
O3 S1 C55 F2 -177.6(2) . . . . ?
O3 S1 C55 F3 63.6(4) . . . . ?
O3 S1 C55B F1B -68.1(15) . . . . ?
O3 S1 C55B F2B 170.6(11) . . . . ?
O3 S1 C55B F3B 53.6(14) . . . . ?

_shelx_res_file                  
;
TITL sharma43_a.res in P-1
    sharma43.res
    created by SHELXL-2018/3 at 10:32:37 on 01-Jul-2019
REM Old TITL sharma43 in P-1
REM SHELXT solution in P-1: R1 0.143, Rweak 0.006, Alpha 0.048
REM <I/s> 0.000 for 0 systematic absences, Orientation as input
REM Formula found by SHELXT: C30 N1 O2 F1 P Cl2
CELL 1.54184 11.0592 12.9006 18.7834 98.063 91.131 103.315
ZERR 2 0.0004 0.0003 0.0005 0.002 0.002 0.003
LATT 1
SFAC C H Cl F N O P S
UNIT 110 144 2 6 6 6 2 2
RIGU F1 > C55B
EADP C55B C55
EADP C13 C13B

L.S. 11
PLAN  5
SIZE 0.03 0.312 0.499
MORE -1
BOND $H
CONF
fmap 2
acta
OMIT 0 0 4
OMIT -10 11 9
OMIT 8 5 14
OMIT 8 -3 19
REM <olex2.extras>
REM <HklSrc "%.\\sharma43.hkl">
REM </olex2.extras>

WGHT    0.060400    0.987000
FVAR       4.90107   0.78271   0.78925
CL1   3    0.861307    0.575710    0.386207    11.00000    0.03678    0.02142 =
         0.02342    0.00181    0.00102    0.00813
P1    7    0.760813    0.552633    0.284061    11.00000    0.02226    0.01706 =
         0.02185    0.00066    0.00432    0.00529
N1    5    0.630050    0.305917    0.222218    11.00000    0.01958    0.01881 =
         0.03509   -0.00179    0.00680    0.00233
N2    5    0.806569    0.261343    0.205424    11.00000    0.02062    0.01409 =
         0.02634    0.00074    0.00547    0.00279
N3    5    0.874920    0.778145    0.286211    11.00000    0.02070    0.01709 =
         0.02211    0.00128    0.00395    0.00688
C1    1    0.755101    0.349209    0.218559    11.00000    0.01942    0.01823 =
         0.02173    0.00045    0.00430    0.00339
C2    1    0.605407    0.193825    0.210990    11.00000    0.02524    0.01797 =
         0.04156   -0.00235    0.00939   -0.00273
AFIX  43
H2    2    0.527835    0.146735    0.210972    11.00000   -1.20000
AFIX   0
C3    1    0.712867    0.166622    0.200334    11.00000    0.02610    0.01574 =
         0.03519    0.00069    0.00861    0.00041
AFIX  43
H3    2    0.724000    0.096791    0.191093    11.00000   -1.20000
AFIX   0
C4    1    0.530074    0.359664    0.234149    11.00000    0.01663    0.02341 =
         0.03871    0.00020    0.00667    0.00148
C5    1    0.496682    0.382829    0.305394    11.00000    0.02286    0.02385 =
         0.04137    0.00156    0.01032    0.00311
C6    1    0.399901    0.434807    0.315708    11.00000    0.02804    0.02915 =
         0.05554    0.00075    0.01670    0.00660
AFIX  43
H6    2    0.376848    0.454230    0.362126    11.00000   -1.20000
AFIX   0
C7    1    0.337481    0.457913    0.257311    11.00000    0.02435    0.04062 =
         0.08056    0.01408    0.01462    0.01341
AFIX  43
H7    2    0.274987    0.495018    0.265088    11.00000   -1.20000
AFIX   0
C8    1    0.366996    0.426532    0.187947    11.00000    0.02170    0.05654 =
         0.06619    0.02165    0.00461    0.00966
AFIX  43
H8    2    0.321306    0.439672    0.149502    11.00000   -1.20000
AFIX   0
C9    1    0.464406    0.375282    0.174305    11.00000    0.01904    0.04346 =
         0.04630    0.00595    0.00328    0.00096
C10   1    0.557807    0.346168    0.366904    11.00000    0.03531    0.03797 =
         0.03776    0.00608    0.01394    0.00991
AFIX  13
H10   2    0.642128    0.342167    0.353811    11.00000   -1.20000
AFIX   0
C11   1    0.486056    0.232005    0.377984    11.00000    0.06713    0.03704 =
         0.05232    0.01148    0.02025    0.01251
AFIX 137
H11A  2    0.402058    0.233265    0.389233    11.00000   -1.50000
H11B  2    0.526115    0.209450    0.416903    11.00000   -1.50000
H11C  2    0.485497    0.182500    0.334686    11.00000   -1.50000
AFIX   0
C12   1    0.568440    0.422145    0.437813    11.00000    0.05402    0.05078 =
         0.03727    0.00182    0.01561    0.00383
AFIX 137
H12A  2    0.605501    0.494404    0.430155    11.00000   -1.50000
H12B  2    0.619445    0.400876    0.472370    11.00000   -1.50000
H12C  2    0.487071    0.419010    0.455576    11.00000   -1.50000
AFIX   0
PART 1
C13   1    0.490323    0.324796    0.097716    21.00000    0.02573    0.02909 =
         0.04097    0.00063    0.00078    0.00672
AFIX  13
H13   2    0.572199    0.307962    0.099919    21.00000   -1.20000
AFIX   0
PART 0
PART 2
C13B  1    0.477469    0.370195    0.096968   -21.00000    0.02573    0.02909 =
         0.04097    0.00063    0.00078    0.00672
AFIX  13
H13B  2    0.458397    0.435124    0.082675   -21.00000   -1.20000
AFIX   0
PART 0
PART 1
C14   1    0.393291    0.220295    0.072345    21.00000    0.03761    0.03740 =
         0.05421   -0.00884    0.00761   -0.00306
AFIX 137
H14A  2    0.393578    0.170870    0.106055    21.00000   -1.50000
H14B  2    0.412808    0.188934    0.025847    21.00000   -1.50000
H14C  2    0.312454    0.235349    0.069173    21.00000   -1.50000
AFIX   0
PART 0
PART 2
C14B  1    0.373796    0.274568    0.065221   -21.00000    0.04544    0.06634 =
         0.04628    0.00950   -0.00632   -0.00661
AFIX 137
H14D  2    0.380030    0.212690    0.086817   -21.00000   -1.50000
H14E  2    0.381125    0.259620    0.014172   -21.00000   -1.50000
H14F  2    0.294708    0.290955    0.074611   -21.00000   -1.50000
AFIX   0
PART 0
PART 1
C15   1    0.492845    0.404067    0.044194    21.00000    0.05432    0.03913 =
         0.03522   -0.00260   -0.00820    0.00332
AFIX 137
H15A  2    0.413197    0.421426    0.041216    21.00000   -1.50000
H15B  2    0.511160    0.372006   -0.002384    21.00000   -1.50000
H15C  2    0.555765    0.468587    0.060115    21.00000   -1.50000
AFIX   0
PART 0
PART 2
C15B  1    0.601119    0.362482    0.070236   -21.00000    0.04016    0.03993 =
         0.02907    0.00050   -0.00102    0.00316
AFIX 137
H15D  2    0.663895    0.422170    0.094190   -21.00000   -1.50000
H15E  2    0.600425    0.364022    0.019281   -21.00000   -1.50000
H15F  2    0.618927    0.296272    0.079964   -21.00000   -1.50000
AFIX   0
PART 0
C16   1    0.934080    0.249687    0.208819    11.00000    0.02193    0.01359 =
         0.03160    0.00428    0.00765    0.00394
C17   1    0.974436    0.193941    0.147587    11.00000    0.02636    0.01528 =
         0.03312    0.00392    0.01100    0.00299
C18   1    1.087150    0.163370    0.155562    11.00000    0.02687    0.02111 =
         0.04303    0.00344    0.01363    0.00692
AFIX  43
H18   2    1.116268    0.125913    0.116192    11.00000   -1.20000
AFIX   0
C19   1    1.155703    0.187382    0.220129    11.00000    0.02310    0.02641 =
         0.05243    0.00525    0.00717    0.00720
AFIX  43
H19   2    1.229964    0.165908    0.224084    11.00000   -1.20000
AFIX   0
C20   1    1.113998    0.243691    0.279398    11.00000    0.02549    0.02396 =
         0.04319    0.00390   -0.00032    0.00477
AFIX  43
H20   2    1.161601    0.260552    0.322637    11.00000   -1.20000
AFIX   0
C21   1    1.002274    0.275381    0.275317    11.00000    0.02755    0.01546 =
         0.03173    0.00267    0.00332    0.00443
C22   1    0.902823    0.163984    0.074909    11.00000    0.03534    0.01956 =
         0.02878    0.00065    0.00945    0.00780
AFIX  13
H22   2    0.833661    0.199882    0.076806    11.00000   -1.20000
AFIX   0
C23   1    0.848411    0.041573    0.056570    11.00000    0.04337    0.02137 =
         0.03624   -0.00133    0.00552    0.00702
AFIX 137
H23A  2    0.914443    0.004646    0.057097    11.00000   -1.50000
H23B  2    0.806820    0.025489    0.009602    11.00000   -1.50000
H23C  2    0.790081    0.018347    0.091590    11.00000   -1.50000
AFIX   0
C24   1    0.985859    0.202491    0.014739    11.00000    0.05601    0.02644 =
         0.03257    0.00193    0.01825    0.01262
AFIX 137
H24A  2    1.023393    0.277992    0.027155    11.00000   -1.50000
H24B  2    0.936356    0.190413   -0.029523    11.00000   -1.50000
H24C  2    1.049765    0.163154    0.008949    11.00000   -1.50000
AFIX   0
C25   1    0.952639    0.328676    0.341995    11.00000    0.03866    0.02766 =
         0.02703    0.00209    0.00016    0.01479
AFIX  13
H25   2    0.909921    0.381215    0.326806    11.00000   -1.20000
AFIX   0
C26   1    0.855443    0.244516    0.374187    11.00000    0.04107    0.04687 =
         0.02927    0.01083    0.00693    0.01885
AFIX 137
H26A  2    0.787875    0.212729    0.339231    11.00000   -1.50000
H26B  2    0.824435    0.278890    0.416274    11.00000   -1.50000
H26C  2    0.893436    0.189472    0.387121    11.00000   -1.50000
AFIX   0
C27   1    1.054718    0.389756    0.399213    11.00000    0.05590    0.03200 =
         0.03483   -0.00238   -0.00962    0.01791
AFIX 137
H27A  2    1.092703    0.339375    0.418836    11.00000   -1.50000
H27B  2    1.018735    0.428973    0.437016    11.00000   -1.50000
H27C  2    1.116571    0.439129    0.377581    11.00000   -1.50000
AFIX   0
C28   1    0.819887    0.460622    0.225436    11.00000    0.02116    0.01652 =
         0.02239    0.00110    0.00433    0.00411
C29   1    0.941523    0.490529    0.192838    11.00000    0.01971    0.01534 =
         0.02685    0.00475    0.00467    0.00634
C30   1    0.959263    0.447354    0.121975    11.00000    0.02634    0.01772 =
         0.02894    0.00331    0.00661    0.00633
AFIX  43
H30   2    0.898488    0.390643    0.097531    11.00000   -1.20000
AFIX   0
C31   1    1.066455    0.488330    0.087977    11.00000    0.03482    0.02242 =
         0.03517    0.00612    0.01466    0.01025
AFIX  43
H31   2    1.076601    0.458856    0.041010    11.00000   -1.20000
AFIX   0
C32   1    1.158541    0.572748    0.123329    11.00000    0.02707    0.02427 =
         0.05149    0.00980    0.01804    0.00642
AFIX  43
H32   2    1.228784    0.601596    0.099744    11.00000   -1.20000
AFIX   0
C33   1    1.144745    0.613689    0.194241    11.00000    0.02164    0.02073 =
         0.04862    0.00287    0.00485    0.00304
AFIX  43
H33   2    1.206933    0.669039    0.218827    11.00000   -1.20000
AFIX   0
C34   1    1.038371    0.572182    0.228481    11.00000    0.02185    0.01806 =
         0.03330    0.00160    0.00302    0.00625
AFIX  43
H34   2    1.031152    0.599273    0.276362    11.00000   -1.20000
AFIX   0
C35   1    0.818931    0.683355    0.250805    11.00000    0.01834    0.01955 =
         0.02247    0.00011    0.00402    0.00732
C36   1    0.766792    0.695776    0.176256    11.00000    0.02881    0.02008 =
         0.02255    0.00086   -0.00013    0.00893
C37   1    0.799229    0.819136    0.178061    11.00000    0.03443    0.02118 =
         0.02546    0.00336    0.00183    0.01148
AFIX  23
H37A  2    0.827649    0.837252    0.131843    11.00000   -1.20000
H37B  2    0.726582    0.847561    0.188626    11.00000   -1.20000
AFIX   0
C38   1    0.901807    0.866485    0.236749    11.00000    0.02909    0.01686 =
         0.02481    0.00470    0.00510    0.00791
C39   1    0.817504    0.637939    0.110863    11.00000    0.04329    0.02874 =
         0.02253    0.00213    0.00243    0.01749
AFIX 137
H39A  2    0.906756    0.659329    0.113834    11.00000   -1.50000
H39B  2    0.786231    0.656739    0.067601    11.00000   -1.50000
H39C  2    0.791330    0.561474    0.110139    11.00000   -1.50000
AFIX   0
C40   1    0.624318    0.653601    0.173520    11.00000    0.02985    0.02669 =
         0.03263   -0.00310   -0.00703    0.00943
AFIX 137
H40A  2    0.604274    0.577248    0.174025    11.00000   -1.50000
H40B  2    0.588598    0.668655    0.130240    11.00000   -1.50000
H40C  2    0.591339    0.688631    0.214590    11.00000   -1.50000
AFIX   0
C41   1    1.030990    0.873487    0.207433    11.00000    0.03230    0.02389 =
         0.03107    0.00726    0.00962    0.00892
AFIX 137
H41A  2    1.093330    0.906344    0.245269    11.00000   -1.50000
H41B  2    1.040645    0.916134    0.169034    11.00000   -1.50000
H41C  2    1.040101    0.802381    0.189591    11.00000   -1.50000
AFIX   0
C42   1    0.893207    0.975313    0.276547    11.00000    0.03293    0.01737 =
         0.03144    0.00292    0.00563    0.00710
AFIX 137
H42A  2    0.809924    0.971371    0.291427    11.00000   -1.50000
H42B  2    0.914174    1.028810    0.245231    11.00000   -1.50000
H42C  2    0.950089    0.994517    0.318126    11.00000   -1.50000
AFIX   0
C43   1    0.893352    0.808389    0.364657    11.00000    0.02537    0.01491 =
         0.02099    0.00079    0.00225    0.00536
C44   1    0.787714    0.825188    0.401262    11.00000    0.02461    0.01840 =
         0.02564    0.00062    0.00345    0.00494
C45   1    0.801551    0.850547    0.476191    11.00000    0.02871    0.02491 =
         0.02626    0.00019    0.00692    0.00839
AFIX  43
H45   2    0.732740    0.858705    0.502140    11.00000   -1.20000
AFIX   0
C46   1    0.914774    0.863766    0.512583    11.00000    0.03728    0.02722 =
         0.02200   -0.00049    0.00208    0.00956
AFIX  43
H46   2    0.921636    0.879899    0.562545    11.00000   -1.20000
AFIX   0
C47   1    1.018146    0.852985    0.474631    11.00000    0.02840    0.02688 =
         0.02628    0.00090   -0.00132    0.00774
AFIX  43
H47   2    1.094848    0.865157    0.499503    11.00000   -1.20000
AFIX   0
C48   1    1.010262    0.824313    0.399984    11.00000    0.02452    0.01819 =
         0.02567    0.00098    0.00200    0.00547
C49   1    0.661157    0.819774    0.365493    11.00000    0.02340    0.02897 =
         0.02690   -0.00096    0.00389    0.00902
AFIX  13
H49   2    0.670218    0.814786    0.313410    11.00000   -1.20000
AFIX   0
C50   1    0.563565    0.720667    0.379424    11.00000    0.02551    0.03458 =
         0.04158   -0.00176    0.00814    0.00595
AFIX 137
H50A  2    0.591682    0.656823    0.362881    11.00000   -1.50000
H50B  2    0.486471    0.718040    0.354035    11.00000   -1.50000
H50C  2    0.551261    0.724907    0.430103    11.00000   -1.50000
AFIX   0
C51   1    0.614622    0.922016    0.390891    11.00000    0.03350    0.03500 =
         0.03728   -0.00048    0.00436    0.01608
AFIX 137
H51A  2    0.594029    0.923377    0.440372    11.00000   -1.50000
H51B  2    0.542087    0.921692    0.361850    11.00000   -1.50000
H51C  2    0.678779    0.984630    0.386263    11.00000   -1.50000
AFIX   0
C52   1    1.129140    0.812444    0.363853    11.00000    0.02170    0.02646 =
         0.02823   -0.00233    0.00082    0.00607
AFIX  13
H52   2    1.108603    0.787074    0.312421    11.00000   -1.20000
AFIX   0
C53   1    1.188948    0.731060    0.394732    11.00000    0.03068    0.04155 =
         0.03583   -0.00152   -0.00353    0.01741
AFIX 137
H53A  2    1.218868    0.758837    0.443601    11.00000   -1.50000
H53B  2    1.257189    0.719158    0.366454    11.00000   -1.50000
H53C  2    1.128228    0.664240    0.393473    11.00000   -1.50000
AFIX   0
C54   1    1.223199    0.922023    0.371880    11.00000    0.02771    0.03585 =
         0.03796   -0.00557    0.00597    0.00065
AFIX 137
H54A  2    1.184752    0.973933    0.354579    11.00000   -1.50000
H54B  2    1.293958    0.915267    0.344376    11.00000   -1.50000
H54C  2    1.249668    0.945348    0.421701    11.00000   -1.50000
AFIX   0

S1    8    0.434070    0.911981    0.201970    11.00000    0.02467    0.02180 =
         0.04433    0.00424    0.00499    0.00110
PART 1
F1    4    0.259324    0.840266    0.098562    31.00000    0.04826    0.06387 =
         0.05898    0.00559   -0.01412    0.00318
PART 0
PART 2
F1B   4    0.313258    0.844444    0.077769   -31.00000    0.08307    0.09789 =
         0.10182    0.02569   -0.05457   -0.01255
PART 0
PART 1
F2    4    0.424388    0.782719    0.080040    31.00000    0.08339    0.04584 =
         0.05223   -0.00314    0.02222    0.02165
PART 0
PART 2
F2B   4    0.497358    0.814875    0.082624   -31.00000    0.12428    0.06900 =
         0.05282   -0.01364   -0.00484    0.05892
PART 0
PART 1
F3    4    0.425283    0.946248    0.068690    31.00000    0.09322    0.05404 =
         0.05577    0.02747    0.01999    0.01294
PART 0
PART 2
F3B   4    0.472946    0.973160    0.073117   -31.00000    0.12978    0.05569 =
         0.04215    0.01896    0.01842    0.02402
PART 0
O1    6    0.384933    0.816050    0.233019    11.00000    0.04152    0.02665 =
         0.05284    0.00945    0.00414   -0.00410
O2    6    0.567163    0.943202    0.203988    11.00000    0.02593    0.02842 =
         0.09493    0.01682    0.00351    0.00248
O3    6    0.374340    0.999209    0.220472    11.00000    0.03364    0.02708 =
         0.06419    0.00136    0.01483    0.00580
PART 1
C55   1    0.382673    0.868497    0.108626    31.00000    0.04448    0.03579 =
         0.04221    0.00935    0.01446    0.00813
PART 0
PART 2
C55B  1    0.426105    0.883871    0.101924   -31.00000    0.04448    0.03579 =
         0.04221    0.00935    0.01446    0.00813
HKLF 4


REM  sharma43_a.res in P-1
REM wR2 = 0.1182, GooF = S = 1.082, Restrained GooF = 1.082 for all data
REM R1 = 0.0420 for 9327 Fo > 4sig(Fo) and 0.0483 for all 10686 data
REM 675 parameters refined using 36 restraints

END

WGHT      0.0604      0.9873

REM Highest difference peak  0.445,  deepest hole -0.475,  1-sigma level  0.051
Q1    1   0.4414  0.8956  0.1527  11.00000  0.05    0.45
Q2    1   0.3819  0.4817  0.2131  11.00000  0.05    0.39
Q3    1   0.3952  0.8000  0.1861  11.00000  0.05    0.36
Q4    1   0.5644  0.9364  0.1543  11.00000  0.05    0.34
Q5    1   0.4416  0.4229  0.1847  11.00000  0.05    0.31
;
_shelx_res_checksum              61266
_olex2_date_sample_data_collection 2019-06-28
_olex2_submission_special_instructions 'No special instructions were received'
_oxdiff_exptl_absorpt_empirical_details 
;
Empirical correction (ABSPACK) includes:
- Absorption correction using spherical harmonics
- Frame scaling
;
_oxdiff_exptl_absorpt_empirical_full_max 2.878
_oxdiff_exptl_absorpt_empirical_full_min 0.376
####################################################################### 
# 
# This file contains crystal structure data downloaded from the 
# Cambridge Structural Database (CSD) hosted by the Cambridge 
# Crystallographic Data Centre (CCDC).
# 
# Full information about CCDC data access policies and citation 
# guidelines are available at http://www.ccdc.cam.ac.uk/access/V1 
# 
# Audit and citation data items may have been added by the CCDC. 
# Please retain this information to preserve the provenance of 
# this file and to allow appropriate attribution of the data. 
# 
#######################################################################

data_compound9
_database_code_depnum_ccdc_archive 'CCDC 1951632'
loop_
_audit_author_name
_audit_author_address
'Hans Georg Stammler'
;University of Bielefeld
Germany
;
_audit_update_record             
;
2019-09-05 deposited with the CCDC.	2020-01-06 downloaded from the CCDC.
;


_audit_creation_date             2019-08-27
_audit_creation_method           
;
Olex2 1.3-ac4
(compiled 2019.04.23 svn.r3594 for Rigaku Oxford Diffraction, GUI svn.r5739)
;
_shelx_SHELXL_version_number     2018/3
loop_
_audit_author_email
''
?
_chemical_name_common            ?
_chemical_name_systematic        ?
_chemical_formula_moiety         'Cl7 Ga2, Cl4 Ga, 2(C H2 Cl2), C57 H76 N3 P'
_chemical_formula_sum            'C59 H80 Cl15 Ga3 N3 P'
_chemical_formula_weight         1603.14
_chemical_melting_point          ?
_chemical_oxdiff_formula         'C236 H320 Cl60 Ga12 N12 P4 '
loop_
_atom_type_symbol
_atom_type_description
_atom_type_scat_dispersion_real
_atom_type_scat_dispersion_imag
_atom_type_scat_source
C C 0.0181 0.0091 'International Tables Vol C Tables 4.2.6.8 and 6.1.1.4'
H H 0.0000 0.0000 'International Tables Vol C Tables 4.2.6.8 and 6.1.1.4'
Cl Cl 0.3639 0.7018 'International Tables Vol C Tables 4.2.6.8 and 6.1.1.4'
Ga Ga -1.2846 0.7763 'International Tables Vol C Tables 4.2.6.8 and 6.1.1.4'
N N 0.0311 0.0180 'International Tables Vol C Tables 4.2.6.8 and 6.1.1.4'
P P 0.2955 0.4335 'International Tables Vol C Tables 4.2.6.8 and 6.1.1.4'

_shelx_space_group_comment       
;
The symmetry employed for this shelxl refinement is uniquely defined
by the following loop, which should always be used as a source of
symmetry information in preference to the above space-group names.
They are only intended as comments.
;
_space_group_crystal_system      monoclinic
_space_group_IT_number           14
_space_group_name_H-M_alt        'P 1 21/c 1'
_space_group_name_Hall           '-P 2ybc'
loop_
_space_group_symop_operation_xyz
'x, y, z'
'-x, y+1/2, -z+1/2'
'-x, -y, -z'
'x, -y-1/2, z-1/2'

_cell_length_a                   19.16275(15)
_cell_length_b                   13.46701(10)
_cell_length_c                   28.2924(2)
_cell_angle_alpha                90
_cell_angle_beta                 94.5840(7)
_cell_angle_gamma                90
_cell_volume                     7277.92(10)
_cell_formula_units_Z            4
_cell_measurement_reflns_used    76826
_cell_measurement_temperature    100.0(1)
_cell_measurement_theta_max      76.2540
_cell_measurement_theta_min      3.0950
_shelx_estimated_absorpt_T_max   ?
_shelx_estimated_absorpt_T_min   ?
_exptl_absorpt_coefficient_mu    6.866
_exptl_absorpt_correction_T_max  0.716
_exptl_absorpt_correction_T_min  0.169
_exptl_absorpt_correction_type   gaussian
_exptl_absorpt_process_details   
;
CrysAlisPro 1.171.40.58a (Rigaku Oxford Diffraction, 2019)
Numerical absorption correction based on gaussian integration over
			a multifaceted crystal model
Empirical absorption correction using spherical harmonics,
 implemented in SCALE3 ABSPACK scaling algorithm.
;
_exptl_absorpt_special_details   ?
_exptl_crystal_colour            'clear colourless'
_exptl_crystal_colour_lustre     clear
_exptl_crystal_colour_primary    colourless
_exptl_crystal_density_diffrn    1.463
_exptl_crystal_density_meas      ?
_exptl_crystal_density_method    ?
_exptl_crystal_description       irregular
_exptl_crystal_F_000             3272
loop_
_exptl_crystal_face_index_h
_exptl_crystal_face_index_k
_exptl_crystal_face_index_l
_exptl_crystal_face_perp_dist
-11 3 7 0.1027
11 -3 -7 0.1027
10 0 -12 0.0937
0 -8 7 0.1903
0 8 -7 0.1903
-12 0 -4 0.1033
12 0 4 0.1033
1 -6 13 0.1754
7 6 -10 0.1613
-3 6 -13 0.1769
-7 2 15 0.1034
7 -2 -15 0.1034
6 2 -17 0.0983
-3 -5 14 0.1776
-7 6 11 0.1164
-1 2 -18 0.1083
5 5 13 0.1278
2 -1 18 0.1611
-4 -4 -15 0.1566
2 -3 -17 0.1212
-1 8 8 0.1363
-3 -1 18 0.1383
-2 6 14 0.1166

_exptl_crystal_size_max          0.423
_exptl_crystal_size_mid          0.291
_exptl_crystal_size_min          0.205
loop_
_exptl_oxdiff_crystal_face_indexfrac_h
_exptl_oxdiff_crystal_face_indexfrac_k
_exptl_oxdiff_crystal_face_indexfrac_l
_exptl_oxdiff_crystal_face_x
_exptl_oxdiff_crystal_face_y
_exptl_oxdiff_crystal_face_z
-11.0186 2.8425 7.3667 -0.4252 -0.8921 -0.1526
11.0186 -2.8425 -7.3667 0.4252 0.8921 0.1526
10.2751 0.2361 -11.5253 0.3595 0.7537 0.5501
0.0146 -8.0837 6.9631 -0.0728 0.3891 -0.9183
-0.0146 8.0837 -6.9631 0.0728 -0.3891 0.9183
-11.8134 -0.1726 -4.3328 -0.9235 -0.3830 0.0225
11.8134 0.1726 4.3328 0.9235 0.3830 -0.0225
1.1277 -5.9270 13.2145 0.2583 0.1078 -0.9600
7.0412 5.8217 -9.7344 0.3868 0.1597 0.9082
-2.7406 5.5957 -13.1432 -0.3755 -0.1564 0.9135
-6.8275 2.3957 15.2618 0.0707 -0.8971 -0.4362
6.8275 -2.3957 -15.2618 -0.0707 0.8971 0.4362
5.6855 1.6656 -16.5750 -0.0463 0.5910 0.8053
-3.2263 -5.3495 14.0574 0.0111 -0.1476 -0.9890
-6.5270 5.5518 11.1456 0.0788 -0.9966 -0.0230
-1.2042 1.5117 -17.7956 -0.5486 0.3350 0.7661
4.6074 5.1709 12.5660 0.8528 -0.5221 0.0092
1.7128 -0.6816 17.8680 0.6132 -0.3747 -0.6954
-4.1362 -3.9820 -14.6264 -0.8407 0.5145 0.1689
2.4397 -3.2216 -16.9196 -0.4413 0.8111 0.3839
-0.8757 7.7807 8.3470 0.4519 -0.8322 0.3212
-2.8290 -0.6988 18.0972 0.3152 -0.5783 -0.7525
-1.8018 5.7901 13.6664 0.4770 -0.8776 -0.0472

_exptl_transmission_factor_max   ?
_exptl_transmission_factor_min   ?
_diffrn_reflns_av_R_equivalents  0.0721
_diffrn_reflns_av_unetI/netI     0.0265
_diffrn_reflns_Laue_measured_fraction_full 1.000
_diffrn_reflns_Laue_measured_fraction_max 0.995
_diffrn_reflns_limit_h_max       24
_diffrn_reflns_limit_h_min       -24
_diffrn_reflns_limit_k_max       16
_diffrn_reflns_limit_k_min       -16
_diffrn_reflns_limit_l_max       35
_diffrn_reflns_limit_l_min       -35
_diffrn_reflns_number            160048
_diffrn_reflns_point_group_measured_fraction_full 1.000
_diffrn_reflns_point_group_measured_fraction_max 0.995
_diffrn_reflns_theta_full        67.684
_diffrn_reflns_theta_max         76.755
_diffrn_reflns_theta_min         3.134
_diffrn_ambient_environment      N~2~
_diffrn_ambient_temperature      100.0(1)
_diffrn_detector                 'CCD plate'
_diffrn_detector_area_resol_mean 5.3114
_diffrn_detector_type            Atlas
_diffrn_measured_fraction_theta_full 1.000
_diffrn_measured_fraction_theta_max 0.995
_diffrn_measurement_details      
;
List of Runs (angles in degrees, time in seconds):

  # Type    Start    End  Width  t~exp~   \w     \q     \k     \f   Frames
#--------------------------------------------------------------------------
  1  \w    -64.00  30.00   1.00    2.50    --  -38.50  57.00-120.00   94
  2  \w    -59.00  33.00   1.00    2.50    --  -38.50  38.00  60.00   92
  3  \w     12.00  42.00   1.00    2.50    --   42.70  80.00  31.89   30
  4  \w     27.00  97.00   1.00    2.50    --   42.70-125.00  90.00   70
  5  \w     22.00 114.00   1.00    2.50    --   42.70  38.00 -90.00   92
  6  \w    -28.00  63.00   1.00    2.50    --   42.70 -38.00  60.00   91
  7  \w     22.00 114.00   1.00    2.50    --   42.70  38.00 120.00   92
  8  \w      6.00  81.00   1.00    2.50    --   42.70 -99.00 -60.00   75
  9  \w     11.00  42.00   1.00    2.50    --   42.70  81.00-144.67   31
 10  \w     12.00  42.00   1.00    2.50    --   42.70  78.00  69.28   30
 11  \w     16.00 111.00   1.00    2.50    --   42.70  63.00 147.36   95
 12  \w     12.00  42.00   1.00    2.50    --   42.70  80.00 -73.76   30
 13  \w     13.00  42.00   1.00    2.50    --   42.70  77.00-102.84   29
 14  \w     11.00  42.00   1.00    2.50    --   42.70  82.00 104.52   31
 15  \w     22.00 114.00   1.00    2.50    --   42.70  38.00 -30.00   92
 16  \w     18.00 111.00   1.00    2.50    --   42.70  57.00   0.00   93
 17  \w     12.00  42.00   1.00    2.50    --   42.70  79.00 -16.56   30
 18  \w     11.00  42.00   1.00    2.50    --   42.70  81.00 153.00   31
 19  \w     85.00 178.00   1.00   10.00    --  111.00  60.00-138.31   93
 20  \w     86.00 178.00   1.00   10.00    --  111.00  57.00 -98.41   92
 21  \w     85.00 156.00   1.00   10.00    --  111.00  61.00 -49.16   71
 22  \w     82.00 108.00   1.00   10.00    --  111.00  72.00  55.67   26
 23  \w     86.00 162.00   1.00   10.00    --  111.00  55.00  86.24   76
 24  \w     82.00 109.00   1.00   10.00    --  111.00  72.00 -85.23   27
 25  \w    146.00 173.00   1.00   10.00    --  111.00  72.00  55.67   27
 26  \w     82.00 176.00   1.00   10.00    --  111.00  72.00  36.97   94
 27  \w     85.00 112.00   1.00   10.00    --  111.00  61.00 -39.74   27
 28  \w     82.00 109.00   1.00   10.00    --  111.00  72.00 -30.57   27
 29  \w     83.00 109.00   1.00   10.00    --  111.00  68.00 -13.20   26
 30  \w     44.00 136.00   1.00   10.00    --  111.00 -61.00   0.00   92
 31  \w     86.00 159.00   1.00   10.00    --  111.00  61.00 -83.73   73
 32  \w     85.00 158.00   1.00   10.00    --  111.00  62.00 -66.44   73
 33  \w     87.00 114.00   1.00   10.00    --  111.00  53.00-152.47   27
 34  \w    144.00 177.00   1.00   10.00    --  111.00  57.00-122.94   33
 35  \w     86.00 112.00   1.00   10.00    --  111.00  57.00-122.94   26
 36  \w     88.00 170.00   1.00   10.00    --  111.00  47.00  30.60   82
 37  \w    120.00 176.00   1.00   10.00    --  111.00  58.00 137.18   56
 38  \w     86.00 112.00   1.00   10.00    --  111.00  58.00 137.18   26
 39  \w     87.00 178.00   1.00   10.00    --  111.00  50.00 154.95   91
 40  \w     83.00 176.00   1.00   10.00    --  111.00  67.00 170.59   93
 41  \w     31.00 107.00   1.00   10.00    --  111.00 -94.00-180.00   76
 42  \w     31.00 105.00   1.00   10.00    --  111.00 -94.00   0.00   74
 43  \w     83.00 109.00   1.00   10.00    --  111.00  69.00 -64.25   26
 44  \w     61.00 107.00   1.00   10.00    --  111.00-104.00 -34.71   46
 45  \w     81.00 108.00   1.00   10.00    --  111.00-103.00 -95.02   27
 46  \w    123.00 178.00   1.00   10.00    --  111.00  65.00   1.26   55
 47  \w     82.00 109.00   1.00   10.00    --  111.00  73.00  20.39   27
 48  \w     83.00 113.00   1.00   10.00    --  111.00  68.00 157.81   30
 49  \w     85.00 177.00   1.00   10.00    --  111.00  61.00-150.00   92
 50  \w     43.00 134.00   1.00   10.00    --  111.00 -61.00-180.00   91
 51  \w     85.00 111.00   1.00   10.00    --  111.00  61.00  90.00   26
 52  \w     84.00 110.00   1.00   10.00    --  111.00  64.00  24.00   26
 53  \w     85.00 112.00   1.00   10.00    --  111.00  61.00 -90.00   27
 54  \w     85.00 112.00   1.00   10.00    --  111.00  61.00  60.00   27
 55  \w     83.00 109.00   1.00   10.00    --  111.00-110.00  80.98   26
 56  \w     86.00 113.00   1.00   10.00    --  111.00  61.00-120.00   27
 57  \w    152.00 178.00   1.00   10.00    --  111.00  61.00-120.00   26
 58  \w     85.00 112.00   1.00   10.00    --  111.00  61.00 150.00   27
 59  \w     84.00 110.00   1.00   10.00    --  111.00  65.00   1.26   26
 60  \w     85.00 112.00   1.00   10.00    --  111.00  61.00 120.00   27
 61  \w     42.00 113.00   1.00   10.00    --  111.00-125.00-180.00   71
 62  \w     39.00  66.00   1.00   10.00    --  111.00-110.00  80.98   27
 63  \w     85.00 178.00   1.00   10.00    --  111.00  61.00 -30.00   93
 64  \w     82.00 177.00   1.00   10.00    --  111.00  74.00  90.37   95
 65  \w     85.00 111.00   1.00   10.00    --  111.00  60.00 117.47   26
 66  \w     86.00 112.00   1.00   10.00    --  111.00  55.00-162.16   26
;
_diffrn_measurement_device       'four-circle diffractometer'
_diffrn_measurement_device_type  'SuperNova, Dual, Cu at home/near, Atlas'
_diffrn_measurement_method       '\w scans'
_diffrn_orient_matrix_type       
'CrysAlisPro convention (1999,Acta A55,543-557)'
_diffrn_orient_matrix_UB_11      0.0669592000
_diffrn_orient_matrix_UB_12      0.0342859000
_diffrn_orient_matrix_UB_13      0.0292074000
_diffrn_orient_matrix_UB_21      0.0437088000
_diffrn_orient_matrix_UB_22      -0.0720993000
_diffrn_orient_matrix_UB_23      -0.0279082000
_diffrn_orient_matrix_UB_31      0.0103903000
_diffrn_orient_matrix_UB_32      0.0819262000
_diffrn_orient_matrix_UB_33      -0.0367911000
_diffrn_oxdiff_digest_frames     
;
01daf365e99f952ddea88f8f2f0b0a13620353757c2
;
_diffrn_oxdiff_digest_hkl        
;
01b4283c6e2c41b5797aef955c991bd4411373
;
_diffrn_radiation_monochromator  mirror
_diffrn_radiation_probe          x-ray
_diffrn_radiation_type           'Cu K\a'
_diffrn_radiation_wavelength     1.54184
_diffrn_source                   'micro-focus sealed X-ray tube'
_diffrn_source_type              'SuperNova (Cu) X-ray Source'
_diffrn_special_details          ?
_reflns_Friedel_coverage         0.000
_reflns_Friedel_fraction_full    .
_reflns_Friedel_fraction_max     .
_reflns_number_gt                14273
_reflns_number_total             15269
_reflns_odcompleteness_completeness 99.98
_reflns_odcompleteness_iscentric 1
_reflns_odcompleteness_theta     71.98
_reflns_special_details          
;
 Reflections were merged by SHELXL according to the crystal
 class for the calculation of statistics and refinement.
 
 _reflns_Friedel_fraction is defined as the number of unique
 Friedel pairs measured divided by the number that would be
 possible theoretically, ignoring centric projections and
 systematic absences.
;
_reflns_threshold_expression     'I > 2\s(I)'
_computing_cell_refinement       'CrysAlisPro 1.171.40.58a (Rigaku OD, 2019)'
_computing_data_collection       'CrysAlisPro 1.171.40.58a (Rigaku OD, 2019)'
_computing_data_reduction        'CrysAlisPro 1.171.40.58a (Rigaku OD, 2019)'
_computing_molecular_graphics    'Olex2 (Dolomanov et al., 2009)'
_computing_publication_material  'Olex2 (Dolomanov et al., 2009)'
_computing_structure_refinement  'ShelXL (Sheldrick, 2015)'
_computing_structure_solution    'ShelXT (Sheldrick, 2015)'
_refine_diff_density_max         0.680
_refine_diff_density_min         -0.771
_refine_diff_density_rms         0.075
_refine_ls_extinction_coef       0.000055(14)
_refine_ls_extinction_expression Fc^*^=kFc[1+0.001xFc^2^\l^3^/sin(2\q)]^-1/4^
_refine_ls_extinction_method     'SHELXL-2018/3 (Sheldrick 2018)'
_refine_ls_goodness_of_fit_ref   1.034
_refine_ls_hydrogen_treatment    constr
_refine_ls_matrix_type           full
_refine_ls_number_parameters     745
_refine_ls_number_reflns         15269
_refine_ls_number_restraints     0
_refine_ls_R_factor_all          0.0384
_refine_ls_R_factor_gt           0.0360
_refine_ls_restrained_S_all      1.034
_refine_ls_shift/su_max          0.002
_refine_ls_shift/su_mean         0.000
_refine_ls_structure_factor_coef Fsqd
_refine_ls_weighting_details     
'w=1/[\s^2^(Fo^2^)+(0.0529P)^2^+7.1390P] where P=(Fo^2^+2Fc^2^)/3'
_refine_ls_weighting_scheme      calc
_refine_ls_wR_factor_gt          0.0954
_refine_ls_wR_factor_ref         0.0974
_refine_special_details          
'Hydrogen atoms were taken into account using a riding model.'
_olex2_refinement_description    
;
1. Fixed Uiso
 At 1.2 times of:
  All C(H) groups, All C(H,H) groups
 At 1.5 times of:
  All C(H,H,H) groups
2.a Ternary CH refined with riding coordinates:
 C20(H20), C23(H23), C32(H32), C35(H35), C50(H50), C53(H53)
2.b Secondary CH2 refined with riding coordinates:
 C7(H7A,H7B), C9(H9A,H9B), C10(H10A,H10B), C11(H11A,H11B), C12(H12A,H12B),
 C13(H13A,H13B), C58(H58A,H58B), C59(H59A,H59B)
2.c Aromatic/amide H refined with riding coordinates:
 C2(H2), C3(H3), C16(H16), C17(H17), C18(H18), C28(H28), C29(H29), C30(H30),
 C39(H39), C40(H40), C41(H41), C42(H42), C43(H43), C46(H46), C47(H47), C48(H48)
2.d Idealised Me refined as rotating group:
 C21(H21A,H21B,H21C), C22(H22A,H22B,H22C), C24(H24A,H24B,H24C), C25(H25A,H25B,
 H25C), C33(H33A,H33B,H33C), C34(H34A,H34B,H34C), C36(H36A,H36B,H36C), C37(H37A,
 H37B,H37C), C51(H51A,H51B,H51C), C52(H52A,H52B,H52C), C54(H54A,H54B,H54C),
 C55(H55A,H55B,H55C), C56(H56A,H56B,H56C), C57(H57A,H57B,H57C)
;
_atom_sites_solution_hydrogens   geom
_atom_sites_solution_primary     dual
_atom_sites_solution_secondary   ?
loop_
_atom_site_label
_atom_site_type_symbol
_atom_site_fract_x
_atom_site_fract_y
_atom_site_fract_z
_atom_site_U_iso_or_equiv
_atom_site_adp_type
_atom_site_occupancy
_atom_site_site_symmetry_order
_atom_site_calc_flag
_atom_site_refinement_flags_posn
_atom_site_refinement_flags_adp
_atom_site_refinement_flags_occupancy
_atom_site_disorder_assembly
_atom_site_disorder_group
Ga1 Ga 0.33334(2) 0.03730(2) 0.35547(2) 0.02802(7) Uani 1 1 d . . . . .
Ga2 Ga 0.38626(2) 0.30060(2) 0.39481(2) 0.02400(7) Uani 1 1 d . . . . .
Ga3 Ga 0.00011(2) 0.27450(2) 0.61325(2) 0.02036(7) Uani 1 1 d . . . . .
Cl1 Cl 0.25572(4) 0.12190(5) 0.31471(3) 0.05227(19) Uani 1 1 d . . . . .
Cl2 Cl 0.42581(4) 0.01327(5) 0.31869(2) 0.04114(14) Uani 1 1 d . . . . .
Cl3 Cl 0.29617(4) -0.09217(5) 0.38937(2) 0.04318(15) Uani 1 1 d . . . . .
Cl4 Cl 0.36993(3) 0.13809(4) 0.41940(2) 0.02630(11) Uani 1 1 d . . . . .
Cl5 Cl 0.28477(3) 0.36585(5) 0.38626(3) 0.04275(15) Uani 1 1 d . . . . .
Cl6 Cl 0.44323(4) 0.29271(6) 0.33321(2) 0.04900(18) Uani 1 1 d . . . . .
Cl7 Cl 0.44666(3) 0.35896(4) 0.45570(2) 0.03709(13) Uani 1 1 d . . . . .
Cl8 Cl 0.00733(3) 0.30873(5) 0.53850(2) 0.03464(13) Uani 1 1 d . . . . .
Cl9 Cl 0.10540(3) 0.27472(4) 0.64844(2) 0.02626(11) Uani 1 1 d . . . . .
Cl10 Cl -0.05733(3) 0.39166(4) 0.64662(2) 0.02369(10) Uani 1 1 d . . . . .
Cl11 Cl -0.05208(3) 0.13406(4) 0.62126(2) 0.03223(12) Uani 1 1 d . . . . .
Cl12 Cl 0.20415(3) 0.27656(5) 0.54048(2) 0.04006(14) Uani 1 1 d . . . . .
Cl13 Cl 0.35679(3) 0.26816(5) 0.55513(3) 0.04128(15) Uani 1 1 d . . . . .
Cl14 Cl 0.51756(4) 0.19010(5) 0.60785(3) 0.04695(16) Uani 1 1 d . . . . .
Cl15 Cl 0.54597(3) 0.39445(4) 0.58089(2) 0.03536(13) Uani 1 1 d . . . . .
P1 P 0.74059(2) 0.22033(3) 0.33895(2) 0.01584(10) Uani 1 1 d . . . . .
N1 N 0.90791(8) 0.35114(12) 0.37203(6) 0.0159(3) Uani 1 1 d . . . . .
N2 N 0.81830(8) 0.40495(12) 0.40712(6) 0.0153(3) Uani 1 1 d . . . . .
N3 N 0.69435(8) 0.03333(12) 0.31077(6) 0.0163(3) Uani 1 1 d . . . . .
C1 C 0.84391(10) 0.32600(14) 0.38428(6) 0.0145(3) Uani 1 1 d . . . . .
C2 C 0.92381(10) 0.44618(15) 0.38777(7) 0.0199(4) Uani 1 1 d . . . . .
H2 H 0.965753 0.481699 0.383724 0.024 Uiso 1 1 calc R . . . .
C3 C 0.86835(11) 0.47912(15) 0.41005(7) 0.0199(4) Uani 1 1 d . . . . .
H3 H 0.864501 0.541836 0.424993 0.024 Uiso 1 1 calc R . . . .
C4 C 0.81290(10) 0.22605(14) 0.37727(6) 0.0147(3) Uani 1 1 d . . . . .
C5 C 0.70449(9) 0.09416(14) 0.34642(6) 0.0152(3) Uani 1 1 d . . . . .
C6 C 0.65503(11) -0.06144(15) 0.32414(7) 0.0224(4) Uani 1 1 d . . . . .
C7 C 0.61911(11) -0.02256(16) 0.36691(7) 0.0219(4) Uani 1 1 d . . . . .
H7A H 0.616131 -0.075829 0.390778 0.026 Uiso 1 1 calc R . . . .
H7B H 0.571081 0.000199 0.356864 0.026 Uiso 1 1 calc R . . . .
C8 C 0.66336(10) 0.06477(15) 0.38823(7) 0.0168(4) Uani 1 1 d . . . . .
C9 C 0.70928(11) 0.03718(16) 0.43370(7) 0.0210(4) Uani 1 1 d . . . . .
H9A H 0.738331 -0.021356 0.427315 0.025 Uiso 1 1 calc R . . . .
H9B H 0.741149 0.093081 0.442738 0.025 Uiso 1 1 calc R . . . .
C10 C 0.66452(12) 0.01363(18) 0.47503(7) 0.0258(4) Uani 1 1 d . . . . .
H10A H 0.636374 -0.046744 0.467393 0.031 Uiso 1 1 calc R . . . .
H10B H 0.695635 -0.000095 0.503925 0.031 Uiso 1 1 calc R . . . .
C11 C 0.61594(13) 0.09919(19) 0.48464(8) 0.0308(5) Uani 1 1 d . . . . .
H11A H 0.644069 0.157261 0.496152 0.037 Uiso 1 1 calc R . . . .
H11B H 0.585494 0.079746 0.509758 0.037 Uiso 1 1 calc R . . . .
C12 C 0.57068(12) 0.12771(19) 0.44002(9) 0.0306(5) Uani 1 1 d . . . . .
H12A H 0.540994 0.185291 0.446861 0.037 Uiso 1 1 calc R . . . .
H12B H 0.539499 0.071597 0.430094 0.037 Uiso 1 1 calc R . . . .
C13 C 0.61622(11) 0.15418(16) 0.39975(8) 0.0240(4) Uani 1 1 d . . . . .
H13A H 0.645973 0.212124 0.409121 0.029 Uiso 1 1 calc R . . . .
H13B H 0.585875 0.172511 0.371116 0.029 Uiso 1 1 calc R . . . .
C14 C 0.94579(10) 0.29837(14) 0.33698(7) 0.0168(4) Uani 1 1 d . . . . .
C15 C 0.92073(11) 0.31068(15) 0.28943(7) 0.0201(4) Uani 1 1 d . . . . .
C16 C 0.95734(12) 0.26146(16) 0.25565(8) 0.0253(4) Uani 1 1 d . . . . .
H16 H 0.941866 0.267000 0.223012 0.030 Uiso 1 1 calc R . . . .
C17 C 1.01576(12) 0.20483(17) 0.26905(8) 0.0270(4) Uani 1 1 d . . . . .
H17 H 1.039436 0.171011 0.245570 0.032 Uiso 1 1 calc R . . . .
C18 C 1.04012(11) 0.19685(16) 0.31621(8) 0.0238(4) Uani 1 1 d . . . . .
H18 H 1.080879 0.158578 0.324608 0.029 Uiso 1 1 calc R . . . .
C19 C 1.00584(10) 0.24410(15) 0.35176(7) 0.0190(4) Uani 1 1 d . . . . .
C20 C 0.86136(11) 0.38095(16) 0.27351(7) 0.0226(4) Uani 1 1 d . . . . .
H20 H 0.833165 0.392914 0.301217 0.027 Uiso 1 1 calc R . . . .
C21 C 0.81231(13) 0.3389(2) 0.23316(8) 0.0319(5) Uani 1 1 d . . . . .
H21A H 0.836989 0.335539 0.204170 0.048 Uiso 1 1 calc GR . . . .
H21B H 0.771288 0.382140 0.227814 0.048 Uiso 1 1 calc GR . . . .
H21C H 0.797199 0.272177 0.241617 0.048 Uiso 1 1 calc GR . . . .
C22 C 0.89245(13) 0.48052(18) 0.25957(9) 0.0308(5) Uani 1 1 d . . . . .
H22A H 0.922261 0.506979 0.286402 0.046 Uiso 1 1 calc GR . . . .
H22B H 0.854507 0.527503 0.250928 0.046 Uiso 1 1 calc GR . . . .
H22C H 0.920481 0.470778 0.232443 0.046 Uiso 1 1 calc GR . . . .
C23 C 1.03597(11) 0.24107(16) 0.40291(8) 0.0229(4) Uani 1 1 d . . . . .
H23 H 0.998090 0.259679 0.423594 0.027 Uiso 1 1 calc R . . . .
C24 C 1.06344(13) 0.13831(18) 0.41800(9) 0.0314(5) Uani 1 1 d . . . . .
H24A H 1.026990 0.088547 0.410289 0.047 Uiso 1 1 calc GR . . . .
H24B H 1.076167 0.137957 0.452245 0.047 Uiso 1 1 calc GR . . . .
H24C H 1.104782 0.122585 0.401137 0.047 Uiso 1 1 calc GR . . . .
C25 C 1.09489(14) 0.3179(2) 0.41021(10) 0.0368(6) Uani 1 1 d . . . . .
H25A H 1.132991 0.300204 0.390662 0.055 Uiso 1 1 calc GR . . . .
H25B H 1.112555 0.318959 0.443680 0.055 Uiso 1 1 calc GR . . . .
H25C H 1.076779 0.383756 0.400942 0.055 Uiso 1 1 calc GR . . . .
C26 C 0.75041(10) 0.41505(14) 0.42668(7) 0.0174(4) Uani 1 1 d . . . . .
C27 C 0.69304(11) 0.45008(15) 0.39710(8) 0.0215(4) Uani 1 1 d . . . . .
C28 C 0.63000(11) 0.46096(17) 0.41843(9) 0.0284(5) Uani 1 1 d . . . . .
H28 H 0.589404 0.481999 0.399621 0.034 Uiso 1 1 calc R . . . .
C29 C 0.62518(12) 0.44194(18) 0.46609(9) 0.0310(5) Uani 1 1 d . . . . .
H29 H 0.581606 0.449841 0.479473 0.037 Uiso 1 1 calc R . . . .
C30 C 0.68323(12) 0.41161(17) 0.49428(8) 0.0278(4) Uani 1 1 d . . . . .
H30 H 0.679578 0.400356 0.527134 0.033 Uiso 1 1 calc R . . . .
C31 C 0.74735(11) 0.39722(15) 0.47509(7) 0.0203(4) Uani 1 1 d . . . . .
C32 C 0.69788(12) 0.47988(16) 0.34573(8) 0.0260(4) Uani 1 1 d . . . . .
H32 H 0.725497 0.427980 0.330144 0.031 Uiso 1 1 calc R . . . .
C33 C 0.73518(17) 0.5796(2) 0.34155(9) 0.0407(6) Uani 1 1 d . . . . .
H33A H 0.712507 0.629737 0.360208 0.061 Uiso 1 1 calc GR . . . .
H33B H 0.732574 0.600083 0.308221 0.061 Uiso 1 1 calc GR . . . .
H33C H 0.784355 0.572772 0.353548 0.061 Uiso 1 1 calc GR . . . .
C34 C 0.62596(15) 0.4875(3) 0.31848(10) 0.0440(7) Uani 1 1 d . . . . .
H34A H 0.598680 0.427750 0.324178 0.066 Uiso 1 1 calc GR . . . .
H34B H 0.631693 0.493610 0.284493 0.066 Uiso 1 1 calc GR . . . .
H34C H 0.601378 0.546061 0.329298 0.066 Uiso 1 1 calc GR . . . .
C35 C 0.81085(12) 0.37263(16) 0.50855(7) 0.0228(4) Uani 1 1 d . . . . .
H35 H 0.850464 0.356682 0.488863 0.027 Uiso 1 1 calc R . . . .
C36 C 0.79847(14) 0.28208(18) 0.53942(8) 0.0305(5) Uani 1 1 d . . . . .
H36A H 0.841552 0.266326 0.559006 0.046 Uiso 1 1 calc GR . . . .
H36B H 0.784990 0.225215 0.519089 0.046 Uiso 1 1 calc GR . . . .
H36C H 0.760935 0.296682 0.559960 0.046 Uiso 1 1 calc GR . . . .
C37 C 0.83171(15) 0.46398(18) 0.53863(9) 0.0354(5) Uani 1 1 d . . . . .
H37A H 0.839562 0.520314 0.517780 0.053 Uiso 1 1 calc GR . . . .
H37B H 0.874803 0.449812 0.558511 0.053 Uiso 1 1 calc GR . . . .
H37C H 0.794125 0.480284 0.558856 0.053 Uiso 1 1 calc GR . . . .
C38 C 0.85149(9) 0.14478(14) 0.40272(7) 0.0156(3) Uani 1 1 d . . . . .
C39 C 0.88042(10) 0.15662(15) 0.44927(7) 0.0192(4) Uani 1 1 d . . . . .
H39 H 0.880660 0.220337 0.463695 0.023 Uiso 1 1 calc R . . . .
C40 C 0.90879(11) 0.07612(17) 0.47460(8) 0.0248(4) Uani 1 1 d . . . . .
H40 H 0.926518 0.084114 0.506697 0.030 Uiso 1 1 calc R . . . .
C41 C 0.91125(12) -0.01641(17) 0.45290(9) 0.0284(5) Uani 1 1 d . . . . .
H41 H 0.930106 -0.071830 0.470337 0.034 Uiso 1 1 calc R . . . .
C42 C 0.88631(12) -0.02781(16) 0.40601(9) 0.0286(5) Uani 1 1 d . . . . .
H42 H 0.889530 -0.090500 0.390939 0.034 Uiso 1 1 calc R . . . .
C43 C 0.85659(11) 0.05217(15) 0.38096(8) 0.0220(4) Uani 1 1 d . . . . .
H43 H 0.839550 0.043961 0.348735 0.026 Uiso 1 1 calc R . . . .
C44 C 0.71035(10) 0.05921(15) 0.26213(7) 0.0186(4) Uani 1 1 d . . . . .
C45 C 0.77068(11) 0.02266(16) 0.24300(7) 0.0220(4) Uani 1 1 d . . . . .
C46 C 0.78263(13) 0.05438(19) 0.19738(8) 0.0291(5) Uani 1 1 d . . . . .
H46 H 0.823297 0.031806 0.183514 0.035 Uiso 1 1 calc R . . . .
C47 C 0.73739(13) 0.1173(2) 0.17192(8) 0.0321(5) Uani 1 1 d . . . . .
H47 H 0.747641 0.138712 0.141244 0.039 Uiso 1 1 calc R . . . .
C48 C 0.67707(12) 0.14939(18) 0.19079(8) 0.0286(5) Uani 1 1 d . . . . .
H48 H 0.645737 0.191872 0.172637 0.034 Uiso 1 1 calc R . . . .
C49 C 0.66136(11) 0.12032(16) 0.23628(7) 0.0224(4) Uani 1 1 d . . . . .
C50 C 0.82179(11) -0.05229(17) 0.26632(7) 0.0247(4) Uani 1 1 d . . . . .
H50 H 0.809318 -0.063062 0.299586 0.030 Uiso 1 1 calc R . . . .
C51 C 0.81378(15) -0.1520(2) 0.23977(8) 0.0358(5) Uani 1 1 d . . . . .
H51A H 0.764252 -0.170878 0.236283 0.054 Uiso 1 1 calc GR . . . .
H51B H 0.840632 -0.203310 0.257795 0.054 Uiso 1 1 calc GR . . . .
H51C H 0.831373 -0.145225 0.208345 0.054 Uiso 1 1 calc GR . . . .
C52 C 0.89786(13) -0.0172(2) 0.26822(9) 0.0398(6) Uani 1 1 d . . . . .
H52A H 0.913676 -0.016852 0.236127 0.060 Uiso 1 1 calc GR . . . .
H52B H 0.927383 -0.062261 0.288314 0.060 Uiso 1 1 calc GR . . . .
H52C H 0.901262 0.050065 0.281440 0.060 Uiso 1 1 calc GR . . . .
C53 C 0.59245(11) 0.15689(19) 0.25328(8) 0.0274(4) Uani 1 1 d . . . . .
H53 H 0.588182 0.131486 0.286138 0.033 Uiso 1 1 calc R . . . .
C54 C 0.59030(13) 0.2702(2) 0.25428(10) 0.0361(5) Uani 1 1 d . . . . .
H54A H 0.631406 0.295280 0.273435 0.054 Uiso 1 1 calc GR . . . .
H54B H 0.547662 0.292104 0.268165 0.054 Uiso 1 1 calc GR . . . .
H54C H 0.590438 0.295852 0.221878 0.054 Uiso 1 1 calc GR . . . .
C55 C 0.52971(13) 0.1190(2) 0.22100(9) 0.0383(6) Uani 1 1 d . . . . .
H55A H 0.529206 0.151688 0.190026 0.057 Uiso 1 1 calc GR . . . .
H55B H 0.486185 0.134130 0.235510 0.057 Uiso 1 1 calc GR . . . .
H55C H 0.533744 0.047025 0.216884 0.057 Uiso 1 1 calc GR . . . .
C56 C 0.60433(14) -0.09574(19) 0.28364(8) 0.0335(5) Uani 1 1 d . . . . .
H56A H 0.568912 -0.044274 0.276443 0.050 Uiso 1 1 calc GR . . . .
H56B H 0.581387 -0.157125 0.292710 0.050 Uiso 1 1 calc GR . . . .
H56C H 0.629865 -0.108033 0.255558 0.050 Uiso 1 1 calc GR . . . .
C57 C 0.70766(14) -0.14344(16) 0.33841(9) 0.0313(5) Uani 1 1 d . . . . .
H57A H 0.729432 -0.166901 0.310283 0.047 Uiso 1 1 calc GR . . . .
H57B H 0.683455 -0.198744 0.352585 0.047 Uiso 1 1 calc GR . . . .
H57C H 0.743854 -0.117256 0.361525 0.047 Uiso 1 1 calc GR . . . .
C58 C 0.28456(15) 0.3058(3) 0.51730(10) 0.0454(7) Uani 1 1 d . . . . .
H58A H 0.286597 0.272923 0.486151 0.054 Uiso 1 1 calc R . . . .
H58B H 0.287094 0.378418 0.512234 0.054 Uiso 1 1 calc R . . . .
C59 C 0.54675(16) 0.26889(19) 0.56456(10) 0.0373(6) Uani 1 1 d . . . . .
H59A H 0.516620 0.259923 0.534780 0.045 Uiso 1 1 calc R . . . .
H59B H 0.595037 0.249836 0.558268 0.045 Uiso 1 1 calc R . . . .

loop_
_atom_site_aniso_label
_atom_site_aniso_U_11
_atom_site_aniso_U_22
_atom_site_aniso_U_33
_atom_site_aniso_U_23
_atom_site_aniso_U_13
_atom_site_aniso_U_12
Ga1 0.03392(15) 0.02331(14) 0.02581(14) -0.00114(10) -0.00407(11) -0.00135(11)
Ga2 0.02462(13) 0.02428(14) 0.02333(13) 0.00330(10) 0.00335(10) 0.00134(10)
Ga3 0.02157(13) 0.01879(13) 0.02133(13) -0.00328(9) 0.00545(9) -0.00154(9)
Cl1 0.0551(4) 0.0364(3) 0.0596(4) 0.0006(3) -0.0311(3) 0.0023(3)
Cl2 0.0551(4) 0.0394(3) 0.0301(3) -0.0027(2) 0.0101(3) 0.0054(3)
Cl3 0.0548(4) 0.0322(3) 0.0416(3) 0.0036(2) -0.0019(3) -0.0151(3)
Cl4 0.0344(3) 0.0241(2) 0.0202(2) -0.00032(17) 0.00166(18) -0.00577(19)
Cl5 0.0330(3) 0.0439(4) 0.0500(4) 0.0001(3) -0.0048(3) 0.0144(3)
Cl6 0.0616(4) 0.0526(4) 0.0362(3) 0.0142(3) 0.0257(3) 0.0081(3)
Cl7 0.0407(3) 0.0268(3) 0.0419(3) -0.0026(2) -0.0089(2) -0.0055(2)
Cl8 0.0360(3) 0.0481(3) 0.0208(2) -0.0027(2) 0.0082(2) -0.0022(2)
Cl9 0.0233(2) 0.0221(2) 0.0332(3) -0.00405(19) 0.00096(19) -0.00053(18)
Cl10 0.0263(2) 0.0214(2) 0.0244(2) -0.00073(17) 0.00896(18) 0.00272(18)
Cl11 0.0316(3) 0.0212(2) 0.0446(3) -0.0048(2) 0.0075(2) -0.0072(2)
Cl12 0.0374(3) 0.0417(3) 0.0422(3) -0.0008(3) 0.0100(2) -0.0004(2)
Cl13 0.0383(3) 0.0359(3) 0.0512(4) 0.0132(3) 0.0130(3) 0.0067(2)
Cl14 0.0490(4) 0.0362(3) 0.0546(4) 0.0169(3) -0.0021(3) -0.0098(3)
Cl15 0.0434(3) 0.0257(3) 0.0382(3) 0.0015(2) 0.0111(2) -0.0004(2)
P1 0.0181(2) 0.0128(2) 0.0163(2) 0.00158(16) -0.00089(17) -0.00173(16)
N1 0.0183(7) 0.0121(7) 0.0174(7) -0.0020(6) 0.0024(6) -0.0007(6)
N2 0.0180(7) 0.0106(7) 0.0174(7) -0.0020(6) 0.0025(6) -0.0003(6)
N3 0.0188(7) 0.0149(8) 0.0152(7) 0.0005(6) 0.0020(6) -0.0036(6)
C1 0.0168(8) 0.0125(9) 0.0141(8) -0.0005(6) 0.0008(6) 0.0009(7)
C2 0.0208(9) 0.0136(9) 0.0255(10) -0.0028(7) 0.0036(7) -0.0038(7)
C3 0.0230(9) 0.0125(9) 0.0245(9) -0.0036(7) 0.0037(7) -0.0026(7)
C4 0.0169(8) 0.0128(9) 0.0147(8) -0.0014(6) 0.0032(6) -0.0005(7)
C5 0.0153(8) 0.0149(9) 0.0152(8) 0.0016(7) -0.0003(6) 0.0003(7)
C6 0.0311(10) 0.0158(9) 0.0209(9) -0.0008(7) 0.0064(8) -0.0108(8)
C7 0.0250(10) 0.0218(10) 0.0194(9) 0.0006(7) 0.0047(7) -0.0068(8)
C8 0.0178(8) 0.0168(9) 0.0163(8) 0.0010(7) 0.0038(7) -0.0006(7)
C9 0.0216(9) 0.0259(10) 0.0159(9) 0.0014(7) 0.0035(7) 0.0014(8)
C10 0.0301(10) 0.0316(11) 0.0166(9) 0.0033(8) 0.0072(8) -0.0014(9)
C11 0.0336(12) 0.0363(13) 0.0243(10) -0.0037(9) 0.0143(9) -0.0031(10)
C12 0.0263(11) 0.0336(12) 0.0337(12) -0.0009(9) 0.0139(9) 0.0043(9)
C13 0.0234(10) 0.0229(10) 0.0264(10) 0.0014(8) 0.0058(8) 0.0042(8)
C14 0.0194(9) 0.0118(8) 0.0201(9) -0.0018(7) 0.0068(7) -0.0027(7)
C15 0.0241(9) 0.0159(9) 0.0207(9) -0.0002(7) 0.0053(7) -0.0036(7)
C16 0.0345(11) 0.0220(10) 0.0205(10) -0.0018(8) 0.0082(8) -0.0013(9)
C17 0.0337(11) 0.0220(10) 0.0272(11) -0.0040(8) 0.0139(9) 0.0004(9)
C18 0.0245(10) 0.0183(10) 0.0296(11) -0.0010(8) 0.0087(8) 0.0017(8)
C19 0.0185(9) 0.0148(9) 0.0242(10) -0.0007(7) 0.0052(7) -0.0024(7)
C20 0.0261(10) 0.0216(10) 0.0201(9) 0.0033(8) 0.0021(8) -0.0003(8)
C21 0.0338(12) 0.0360(13) 0.0249(11) 0.0044(9) -0.0033(9) -0.0057(10)
C22 0.0348(12) 0.0230(11) 0.0342(12) 0.0085(9) 0.0006(9) -0.0004(9)
C23 0.0224(9) 0.0221(10) 0.0241(10) -0.0001(8) 0.0015(8) 0.0003(8)
C24 0.0323(12) 0.0280(12) 0.0341(12) 0.0058(9) 0.0030(9) 0.0058(9)
C25 0.0333(12) 0.0340(13) 0.0413(14) -0.0004(10) -0.0076(10) -0.0097(10)
C26 0.0162(8) 0.0128(8) 0.0234(9) -0.0025(7) 0.0033(7) 0.0010(7)
C27 0.0207(9) 0.0149(9) 0.0279(10) -0.0033(7) -0.0038(8) 0.0003(7)
C28 0.0194(10) 0.0262(11) 0.0391(12) -0.0044(9) -0.0017(9) 0.0039(8)
C29 0.0238(10) 0.0302(12) 0.0401(13) -0.0023(10) 0.0101(9) 0.0002(9)
C30 0.0282(11) 0.0266(11) 0.0299(11) -0.0002(9) 0.0109(9) 0.0001(9)
C31 0.0231(9) 0.0145(9) 0.0238(10) -0.0018(7) 0.0049(8) -0.0006(7)
C32 0.0319(11) 0.0208(10) 0.0247(10) -0.0011(8) -0.0027(8) 0.0070(8)
C33 0.0609(17) 0.0298(13) 0.0305(12) 0.0065(10) -0.0025(11) -0.0087(12)
C34 0.0382(14) 0.0569(18) 0.0349(13) -0.0024(12) -0.0093(11) 0.0131(13)
C35 0.0300(10) 0.0194(10) 0.0190(9) -0.0020(7) 0.0021(8) 0.0027(8)
C36 0.0422(13) 0.0266(11) 0.0232(10) 0.0033(8) 0.0061(9) 0.0055(9)
C37 0.0479(14) 0.0250(12) 0.0313(12) -0.0097(9) -0.0088(10) 0.0061(10)
C38 0.0153(8) 0.0135(9) 0.0180(9) 0.0000(7) 0.0015(7) 0.0002(7)
C39 0.0222(9) 0.0173(9) 0.0183(9) -0.0017(7) 0.0022(7) 0.0016(7)
C40 0.0260(10) 0.0266(11) 0.0214(9) 0.0051(8) -0.0001(8) 0.0028(8)
C41 0.0257(10) 0.0200(10) 0.0390(12) 0.0086(9) -0.0010(9) 0.0030(8)
C42 0.0252(10) 0.0144(10) 0.0454(13) -0.0045(9) -0.0030(9) 0.0032(8)
C43 0.0214(9) 0.0165(9) 0.0276(10) -0.0059(8) -0.0018(8) 0.0013(7)
C44 0.0232(9) 0.0191(9) 0.0138(8) -0.0005(7) 0.0024(7) -0.0080(7)
C45 0.0253(10) 0.0230(10) 0.0178(9) -0.0031(7) 0.0034(7) -0.0059(8)
C46 0.0327(11) 0.0360(13) 0.0194(10) -0.0021(9) 0.0083(8) -0.0053(9)
C47 0.0381(12) 0.0407(13) 0.0183(10) 0.0050(9) 0.0071(9) -0.0072(10)
C48 0.0321(11) 0.0326(12) 0.0206(10) 0.0068(9) -0.0004(8) -0.0044(9)
C49 0.0249(10) 0.0246(10) 0.0175(9) 0.0020(8) 0.0006(7) -0.0066(8)
C50 0.0261(10) 0.0303(11) 0.0181(9) -0.0049(8) 0.0043(8) -0.0005(9)
C51 0.0480(14) 0.0356(13) 0.0235(11) -0.0101(9) 0.0011(10) 0.0118(11)
C52 0.0256(11) 0.0657(19) 0.0282(12) 0.0069(12) 0.0037(9) -0.0058(11)
C53 0.0234(10) 0.0366(12) 0.0219(10) 0.0071(9) -0.0004(8) -0.0008(9)
C54 0.0302(12) 0.0382(14) 0.0388(13) 0.0024(10) -0.0040(10) 0.0086(10)
C55 0.0276(11) 0.0566(17) 0.0297(12) 0.0090(11) -0.0035(9) -0.0110(11)
C56 0.0426(13) 0.0332(13) 0.0251(11) -0.0054(9) 0.0053(9) -0.0222(10)
C57 0.0453(13) 0.0158(10) 0.0348(12) 0.0011(8) 0.0157(10) -0.0037(9)
C58 0.0430(15) 0.0576(18) 0.0367(14) 0.0157(13) 0.0100(11) 0.0034(13)
C59 0.0505(15) 0.0280(13) 0.0344(13) 0.0002(10) 0.0093(11) 0.0004(11)

_geom_special_details            
;
 All esds (except the esd in the dihedral angle between two l.s. planes)
 are estimated using the full covariance matrix.  The cell esds are taken
 into account individually in the estimation of esds in distances, angles
 and torsion angles; correlations between esds in cell parameters are only
 used when they are defined by crystal symmetry.  An approximate (isotropic)
 treatment of cell esds is used for estimating esds involving l.s. planes.
;
loop_
_geom_bond_atom_site_label_1
_geom_bond_atom_site_label_2
_geom_bond_distance
_geom_bond_site_symmetry_2
_geom_bond_publ_flag
Ga1 Cl1 2.1367(7) . ?
Ga1 Cl2 2.1499(7) . ?
Ga1 Cl3 2.1393(7) . ?
Ga1 Cl4 2.3244(6) . ?
Ga2 Cl4 2.3251(6) . ?
Ga2 Cl5 2.1303(6) . ?
Ga2 Cl6 2.1318(7) . ?
Ga2 Cl7 2.1462(6) . ?
Ga3 Cl8 2.1795(6) . ?
Ga3 Cl9 2.1773(6) . ?
Ga3 Cl10 2.1815(5) . ?
Ga3 Cl11 2.1598(6) . ?
Cl12 C58 1.767(3) . ?
Cl13 C58 1.755(3) . ?
Cl14 C59 1.746(3) . ?
Cl15 C59 1.753(3) . ?
P1 C4 1.6916(19) . ?
P1 C5 1.8530(19) . ?
N1 C1 1.344(2) . ?
N1 C2 1.381(2) . ?
N1 C14 1.460(2) . ?
N2 C1 1.356(2) . ?
N2 C3 1.383(2) . ?
N2 C26 1.460(2) . ?
N3 C5 1.302(2) . ?
N3 C6 1.544(2) . ?
N3 C44 1.475(2) . ?
C1 C4 1.478(2) . ?
C2 H2 0.9500 . ?
C2 C3 1.353(3) . ?
C3 H3 0.9500 . ?
C4 C38 1.476(3) . ?
C5 C8 1.525(2) . ?
C6 C7 1.531(3) . ?
C6 C56 1.514(3) . ?
C6 C57 1.528(3) . ?
C7 H7A 0.9900 . ?
C7 H7B 0.9900 . ?
C7 C8 1.544(3) . ?
C8 C9 1.545(3) . ?
C8 C13 1.555(3) . ?
C9 H9A 0.9900 . ?
C9 H9B 0.9900 . ?
C9 C10 1.537(3) . ?
C10 H10A 0.9900 . ?
C10 H10B 0.9900 . ?
C10 C11 1.520(3) . ?
C11 H11A 0.9900 . ?
C11 H11B 0.9900 . ?
C11 C12 1.523(3) . ?
C12 H12A 0.9900 . ?
C12 H12B 0.9900 . ?
C12 C13 1.531(3) . ?
C13 H13A 0.9900 . ?
C13 H13B 0.9900 . ?
C14 C15 1.402(3) . ?
C14 C19 1.399(3) . ?
C15 C16 1.397(3) . ?
C15 C20 1.520(3) . ?
C16 H16 0.9500 . ?
C16 C17 1.382(3) . ?
C17 H17 0.9500 . ?
C17 C18 1.382(3) . ?
C18 H18 0.9500 . ?
C18 C19 1.398(3) . ?
C19 C23 1.515(3) . ?
C20 H20 1.0000 . ?
C20 C21 1.528(3) . ?
C20 C22 1.532(3) . ?
C21 H21A 0.9800 . ?
C21 H21B 0.9800 . ?
C21 H21C 0.9800 . ?
C22 H22A 0.9800 . ?
C22 H22B 0.9800 . ?
C22 H22C 0.9800 . ?
C23 H23 1.0000 . ?
C23 C24 1.529(3) . ?
C23 C25 1.533(3) . ?
C24 H24A 0.9800 . ?
C24 H24B 0.9800 . ?
C24 H24C 0.9800 . ?
C25 H25A 0.9800 . ?
C25 H25B 0.9800 . ?
C25 H25C 0.9800 . ?
C26 C27 1.409(3) . ?
C26 C31 1.397(3) . ?
C27 C28 1.400(3) . ?
C27 C32 1.518(3) . ?
C28 H28 0.9500 . ?
C28 C29 1.383(4) . ?
C29 H29 0.9500 . ?
C29 C30 1.378(3) . ?
C30 H30 0.9500 . ?
C30 C31 1.396(3) . ?
C31 C35 1.517(3) . ?
C32 H32 1.0000 . ?
C32 C33 1.530(3) . ?
C32 C34 1.528(3) . ?
C33 H33A 0.9800 . ?
C33 H33B 0.9800 . ?
C33 H33C 0.9800 . ?
C34 H34A 0.9800 . ?
C34 H34B 0.9800 . ?
C34 H34C 0.9800 . ?
C35 H35 1.0000 . ?
C35 C36 1.530(3) . ?
C35 C37 1.531(3) . ?
C36 H36A 0.9800 . ?
C36 H36B 0.9800 . ?
C36 H36C 0.9800 . ?
C37 H37A 0.9800 . ?
C37 H37B 0.9800 . ?
C37 H37C 0.9800 . ?
C38 C39 1.397(3) . ?
C38 C43 1.398(3) . ?
C39 H39 0.9500 . ?
C39 C40 1.386(3) . ?
C40 H40 0.9500 . ?
C40 C41 1.392(3) . ?
C41 H41 0.9500 . ?
C41 C42 1.382(3) . ?
C42 H42 0.9500 . ?
C42 C43 1.387(3) . ?
C43 H43 0.9500 . ?
C44 C45 1.404(3) . ?
C44 C49 1.409(3) . ?
C45 C46 1.396(3) . ?
C45 C50 1.520(3) . ?
C46 H46 0.9500 . ?
C46 C47 1.374(4) . ?
C47 H47 0.9500 . ?
C47 C48 1.381(4) . ?
C48 H48 0.9500 . ?
C48 C49 1.401(3) . ?
C49 C53 1.523(3) . ?
C50 H50 1.0000 . ?
C50 C51 1.540(3) . ?
C50 C52 1.529(3) . ?
C51 H51A 0.9800 . ?
C51 H51B 0.9800 . ?
C51 H51C 0.9800 . ?
C52 H52A 0.9800 . ?
C52 H52B 0.9800 . ?
C52 H52C 0.9800 . ?
C53 H53 1.0000 . ?
C53 C54 1.526(4) . ?
C53 C55 1.538(3) . ?
C54 H54A 0.9800 . ?
C54 H54B 0.9800 . ?
C54 H54C 0.9800 . ?
C55 H55A 0.9800 . ?
C55 H55B 0.9800 . ?
C55 H55C 0.9800 . ?
C56 H56A 0.9800 . ?
C56 H56B 0.9800 . ?
C56 H56C 0.9800 . ?
C57 H57A 0.9800 . ?
C57 H57B 0.9800 . ?
C57 H57C 0.9800 . ?
C58 H58A 0.9900 . ?
C58 H58B 0.9900 . ?
C59 H59A 0.9900 . ?
C59 H59B 0.9900 . ?

loop_
_geom_angle_atom_site_label_1
_geom_angle_atom_site_label_2
_geom_angle_atom_site_label_3
_geom_angle
_geom_angle_site_symmetry_1
_geom_angle_site_symmetry_3
_geom_angle_publ_flag
Cl1 Ga1 Cl2 112.60(3) . . ?
Cl1 Ga1 Cl3 115.73(3) . . ?
Cl1 Ga1 Cl4 105.20(3) . . ?
Cl2 Ga1 Cl4 104.80(3) . . ?
Cl3 Ga1 Cl2 114.28(3) . . ?
Cl3 Ga1 Cl4 102.57(2) . . ?
Cl5 Ga2 Cl4 106.19(3) . . ?
Cl5 Ga2 Cl6 116.76(3) . . ?
Cl5 Ga2 Cl7 111.65(3) . . ?
Cl6 Ga2 Cl4 106.72(3) . . ?
Cl6 Ga2 Cl7 113.32(3) . . ?
Cl7 Ga2 Cl4 100.46(2) . . ?
Cl8 Ga3 Cl10 109.90(2) . . ?
Cl9 Ga3 Cl8 108.36(2) . . ?
Cl9 Ga3 Cl10 106.40(2) . . ?
Cl11 Ga3 Cl8 110.66(3) . . ?
Cl11 Ga3 Cl9 111.91(2) . . ?
Cl11 Ga3 Cl10 109.52(2) . . ?
Ga1 Cl4 Ga2 110.87(2) . . ?
C4 P1 C5 105.24(9) . . ?
C1 N1 C2 109.42(16) . . ?
C1 N1 C14 124.48(16) . . ?
C2 N1 C14 124.15(16) . . ?
C1 N2 C3 108.61(16) . . ?
C1 N2 C26 128.38(16) . . ?
C3 N2 C26 123.01(16) . . ?
C5 N3 C6 112.07(15) . . ?
C5 N3 C44 123.00(16) . . ?
C44 N3 C6 124.45(15) . . ?
N1 C1 N2 107.33(16) . . ?
N1 C1 C4 124.06(16) . . ?
N2 C1 C4 128.36(17) . . ?
N1 C2 H2 126.5 . . ?
C3 C2 N1 107.02(17) . . ?
C3 C2 H2 126.5 . . ?
N2 C3 H3 126.2 . . ?
C2 C3 N2 107.59(17) . . ?
C2 C3 H3 126.2 . . ?
C1 C4 P1 115.30(13) . . ?
C38 C4 P1 129.18(14) . . ?
C38 C4 C1 115.44(16) . . ?
N3 C5 P1 121.51(14) . . ?
N3 C5 C8 112.54(16) . . ?
C8 C5 P1 123.17(14) . . ?
C7 C6 N3 99.78(15) . . ?
C56 C6 N3 111.27(17) . . ?
C56 C6 C7 113.62(19) . . ?
C56 C6 C57 110.5(2) . . ?
C57 C6 N3 109.71(17) . . ?
C57 C6 C7 111.54(18) . . ?
C6 C7 H7A 110.2 . . ?
C6 C7 H7B 110.2 . . ?
C6 C7 C8 107.56(16) . . ?
H7A C7 H7B 108.5 . . ?
C8 C7 H7A 110.2 . . ?
C8 C7 H7B 110.2 . . ?
C5 C8 C7 101.32(15) . . ?
C5 C8 C9 114.40(15) . . ?
C5 C8 C13 107.85(16) . . ?
C7 C8 C9 113.61(17) . . ?
C7 C8 C13 111.19(16) . . ?
C9 C8 C13 108.26(16) . . ?
C8 C9 H9A 109.3 . . ?
C8 C9 H9B 109.3 . . ?
H9A C9 H9B 108.0 . . ?
C10 C9 C8 111.58(17) . . ?
C10 C9 H9A 109.3 . . ?
C10 C9 H9B 109.3 . . ?
C9 C10 H10A 109.3 . . ?
C9 C10 H10B 109.3 . . ?
H10A C10 H10B 108.0 . . ?
C11 C10 C9 111.52(18) . . ?
C11 C10 H10A 109.3 . . ?
C11 C10 H10B 109.3 . . ?
C10 C11 H11A 109.4 . . ?
C10 C11 H11B 109.4 . . ?
C10 C11 C12 111.06(19) . . ?
H11A C11 H11B 108.0 . . ?
C12 C11 H11A 109.4 . . ?
C12 C11 H11B 109.4 . . ?
C11 C12 H12A 109.5 . . ?
C11 C12 H12B 109.5 . . ?
C11 C12 C13 110.79(19) . . ?
H12A C12 H12B 108.1 . . ?
C13 C12 H12A 109.5 . . ?
C13 C12 H12B 109.5 . . ?
C8 C13 H13A 109.5 . . ?
C8 C13 H13B 109.5 . . ?
C12 C13 C8 110.53(18) . . ?
C12 C13 H13A 109.5 . . ?
C12 C13 H13B 109.5 . . ?
H13A C13 H13B 108.1 . . ?
C15 C14 N1 116.34(17) . . ?
C19 C14 N1 119.55(17) . . ?
C19 C14 C15 124.02(18) . . ?
C14 C15 C20 123.29(18) . . ?
C16 C15 C14 116.63(19) . . ?
C16 C15 C20 119.83(19) . . ?
C15 C16 H16 119.5 . . ?
C17 C16 C15 120.9(2) . . ?
C17 C16 H16 119.5 . . ?
C16 C17 H17 119.6 . . ?
C18 C17 C16 120.7(2) . . ?
C18 C17 H17 119.6 . . ?
C17 C18 H18 119.4 . . ?
C17 C18 C19 121.2(2) . . ?
C19 C18 H18 119.4 . . ?
C14 C19 C23 122.77(18) . . ?
C18 C19 C14 116.45(19) . . ?
C18 C19 C23 120.67(19) . . ?
C15 C20 H20 107.9 . . ?
C15 C20 C21 113.07(19) . . ?
C15 C20 C22 108.91(18) . . ?
C21 C20 H20 107.9 . . ?
C21 C20 C22 111.12(18) . . ?
C22 C20 H20 107.9 . . ?
C20 C21 H21A 109.5 . . ?
C20 C21 H21B 109.5 . . ?
C20 C21 H21C 109.5 . . ?
H21A C21 H21B 109.5 . . ?
H21A C21 H21C 109.5 . . ?
H21B C21 H21C 109.5 . . ?
C20 C22 H22A 109.5 . . ?
C20 C22 H22B 109.5 . . ?
C20 C22 H22C 109.5 . . ?
H22A C22 H22B 109.5 . . ?
H22A C22 H22C 109.5 . . ?
H22B C22 H22C 109.5 . . ?
C19 C23 H23 108.3 . . ?
C19 C23 C24 112.79(18) . . ?
C19 C23 C25 109.31(18) . . ?
C24 C23 H23 108.3 . . ?
C24 C23 C25 109.87(19) . . ?
C25 C23 H23 108.3 . . ?
C23 C24 H24A 109.5 . . ?
C23 C24 H24B 109.5 . . ?
C23 C24 H24C 109.5 . . ?
H24A C24 H24B 109.5 . . ?
H24A C24 H24C 109.5 . . ?
H24B C24 H24C 109.5 . . ?
C23 C25 H25A 109.5 . . ?
C23 C25 H25B 109.5 . . ?
C23 C25 H25C 109.5 . . ?
H25A C25 H25B 109.5 . . ?
H25A C25 H25C 109.5 . . ?
H25B C25 H25C 109.5 . . ?
C27 C26 N2 118.87(18) . . ?
C31 C26 N2 117.66(17) . . ?
C31 C26 C27 123.25(18) . . ?
C26 C27 C32 123.56(19) . . ?
C28 C27 C26 116.0(2) . . ?
C28 C27 C32 120.39(19) . . ?
C27 C28 H28 119.1 . . ?
C29 C28 C27 121.9(2) . . ?
C29 C28 H28 119.1 . . ?
C28 C29 H29 119.8 . . ?
C30 C29 C28 120.4(2) . . ?
C30 C29 H29 119.8 . . ?
C29 C30 H30 119.6 . . ?
C29 C30 C31 120.7(2) . . ?
C31 C30 H30 119.6 . . ?
C26 C31 C35 123.70(18) . . ?
C30 C31 C26 117.7(2) . . ?
C30 C31 C35 118.35(19) . . ?
C27 C32 H32 108.2 . . ?
C27 C32 C33 111.76(19) . . ?
C27 C32 C34 112.3(2) . . ?
C33 C32 H32 108.2 . . ?
C34 C32 H32 108.2 . . ?
C34 C32 C33 108.1(2) . . ?
C32 C33 H33A 109.5 . . ?
C32 C33 H33B 109.5 . . ?
C32 C33 H33C 109.5 . . ?
H33A C33 H33B 109.5 . . ?
H33A C33 H33C 109.5 . . ?
H33B C33 H33C 109.5 . . ?
C32 C34 H34A 109.5 . . ?
C32 C34 H34B 109.5 . . ?
C32 C34 H34C 109.5 . . ?
H34A C34 H34B 109.5 . . ?
H34A C34 H34C 109.5 . . ?
H34B C34 H34C 109.5 . . ?
C31 C35 H35 107.8 . . ?
C31 C35 C36 112.15(19) . . ?
C31 C35 C37 109.40(18) . . ?
C36 C35 H35 107.8 . . ?
C36 C35 C37 111.63(19) . . ?
C37 C35 H35 107.8 . . ?
C35 C36 H36A 109.5 . . ?
C35 C36 H36B 109.5 . . ?
C35 C36 H36C 109.5 . . ?
H36A C36 H36B 109.5 . . ?
H36A C36 H36C 109.5 . . ?
H36B C36 H36C 109.5 . . ?
C35 C37 H37A 109.5 . . ?
C35 C37 H37B 109.5 . . ?
C35 C37 H37C 109.5 . . ?
H37A C37 H37B 109.5 . . ?
H37A C37 H37C 109.5 . . ?
H37B C37 H37C 109.5 . . ?
C39 C38 C4 121.40(17) . . ?
C39 C38 C43 118.74(18) . . ?
C43 C38 C4 119.79(17) . . ?
C38 C39 H39 119.7 . . ?
C40 C39 C38 120.52(19) . . ?
C40 C39 H39 119.7 . . ?
C39 C40 H40 120.1 . . ?
C39 C40 C41 119.9(2) . . ?
C41 C40 H40 120.1 . . ?
C40 C41 H41 119.9 . . ?
C42 C41 C40 120.1(2) . . ?
C42 C41 H41 119.9 . . ?
C41 C42 H42 120.0 . . ?
C41 C42 C43 120.0(2) . . ?
C43 C42 H42 120.0 . . ?
C38 C43 H43 119.7 . . ?
C42 C43 C38 120.6(2) . . ?
C42 C43 H43 119.7 . . ?
C45 C44 N3 121.05(18) . . ?
C45 C44 C49 122.67(18) . . ?
C49 C44 N3 116.28(17) . . ?
C44 C45 C50 125.97(18) . . ?
C46 C45 C44 116.8(2) . . ?
C46 C45 C50 117.19(19) . . ?
C45 C46 H46 119.0 . . ?
C47 C46 C45 122.0(2) . . ?
C47 C46 H46 119.0 . . ?
C46 C47 H47 119.9 . . ?
C46 C47 C48 120.2(2) . . ?
C48 C47 H47 119.9 . . ?
C47 C48 H48 119.5 . . ?
C47 C48 C49 121.0(2) . . ?
C49 C48 H48 119.5 . . ?
C44 C49 C53 125.72(18) . . ?
C48 C49 C44 117.2(2) . . ?
C48 C49 C53 117.1(2) . . ?
C45 C50 H50 108.1 . . ?
C45 C50 C51 109.37(18) . . ?
C45 C50 C52 112.9(2) . . ?
C51 C50 H50 108.1 . . ?
C52 C50 H50 108.1 . . ?
C52 C50 C51 110.1(2) . . ?
C50 C51 H51A 109.5 . . ?
C50 C51 H51B 109.5 . . ?
C50 C51 H51C 109.5 . . ?
H51A C51 H51B 109.5 . . ?
H51A C51 H51C 109.5 . . ?
H51B C51 H51C 109.5 . . ?
C50 C52 H52A 109.5 . . ?
C50 C52 H52B 109.5 . . ?
C50 C52 H52C 109.5 . . ?
H52A C52 H52B 109.5 . . ?
H52A C52 H52C 109.5 . . ?
H52B C52 H52C 109.5 . . ?
C49 C53 H53 108.7 . . ?
C49 C53 C54 110.76(19) . . ?
C49 C53 C55 111.2(2) . . ?
C54 C53 H53 108.7 . . ?
C54 C53 C55 108.8(2) . . ?
C55 C53 H53 108.7 . . ?
C53 C54 H54A 109.5 . . ?
C53 C54 H54B 109.5 . . ?
C53 C54 H54C 109.5 . . ?
H54A C54 H54B 109.5 . . ?
H54A C54 H54C 109.5 . . ?
H54B C54 H54C 109.5 . . ?
C53 C55 H55A 109.5 . . ?
C53 C55 H55B 109.5 . . ?
C53 C55 H55C 109.5 . . ?
H55A C55 H55B 109.5 . . ?
H55A C55 H55C 109.5 . . ?
H55B C55 H55C 109.5 . . ?
C6 C56 H56A 109.5 . . ?
C6 C56 H56B 109.5 . . ?
C6 C56 H56C 109.5 . . ?
H56A C56 H56B 109.5 . . ?
H56A C56 H56C 109.5 . . ?
H56B C56 H56C 109.5 . . ?
C6 C57 H57A 109.5 . . ?
C6 C57 H57B 109.5 . . ?
C6 C57 H57C 109.5 . . ?
H57A C57 H57B 109.5 . . ?
H57A C57 H57C 109.5 . . ?
H57B C57 H57C 109.5 . . ?
Cl12 C58 H58A 109.2 . . ?
Cl12 C58 H58B 109.2 . . ?
Cl13 C58 Cl12 112.21(15) . . ?
Cl13 C58 H58A 109.2 . . ?
Cl13 C58 H58B 109.2 . . ?
H58A C58 H58B 107.9 . . ?
Cl14 C59 Cl15 113.04(15) . . ?
Cl14 C59 H59A 109.0 . . ?
Cl14 C59 H59B 109.0 . . ?
Cl15 C59 H59A 109.0 . . ?
Cl15 C59 H59B 109.0 . . ?
H59A C59 H59B 107.8 . . ?

_shelx_res_file                  
;
TITL sharma53_a.res in P2(1)/c
    sharma53.res
    created by SHELXL-2018/3 at 11:11:11 on 27-Aug-2019
REM Old TITL Sharma53 in P2(1)/c
REM SHELXT solution in P2(1)/c: R1 0.095, Rweak 0.005, Alpha 0.024
REM <I/s> 0.791 for 277 systematic absences, Orientation as input
REM Formula found by SHELXT: C59 N3 Cl16 Ga3
CELL 1.54184 19.162745 13.467009 28.292392 90 94.584 90
ZERR 4 0.000149 0.000104 0.000224 0 0.0007 0
LATT 1
SYMM -X,0.5+Y,0.5-Z
SFAC C H Cl Ga N P
UNIT 236 320 60 12 12 4

L.S. 4 0 0
PLAN  5
TEMP -173.15(10)
BOND $h
more -1
list 4
fmap 2 53
acta
REM <olex2.extras>
REM <HklSrc "%.\\Sharma53.hkl">
REM </olex2.extras>

WGHT    0.052900    7.139000
EXTI    0.000055
FVAR       1.71836
GA1   4    0.333337    0.037301    0.355465    11.00000    0.03392    0.02331 =
         0.02581   -0.00114   -0.00407   -0.00135
GA2   4    0.386264    0.300596    0.394812    11.00000    0.02462    0.02428 =
         0.02333    0.00330    0.00335    0.00134
GA3   4    0.000112    0.274500    0.613247    11.00000    0.02157    0.01879 =
         0.02133   -0.00328    0.00545   -0.00154
CL1   3    0.255716    0.121903    0.314715    11.00000    0.05511    0.03636 =
         0.05959    0.00064   -0.03114    0.00230
CL2   3    0.425808    0.013266    0.318690    11.00000    0.05505    0.03939 =
         0.03007   -0.00267    0.01015    0.00540
CL3   3    0.296165   -0.092166    0.389367    11.00000    0.05481    0.03220 =
         0.04162    0.00363   -0.00189   -0.01513
CL4   3    0.369932    0.138086    0.419395    11.00000    0.03443    0.02415 =
         0.02024   -0.00032    0.00166   -0.00577
CL5   3    0.284771    0.365854    0.386259    11.00000    0.03296    0.04394 =
         0.05003    0.00013   -0.00478    0.01435
CL6   3    0.443235    0.292712    0.333213    11.00000    0.06164    0.05263 =
         0.03624    0.01424    0.02574    0.00811
CL7   3    0.446662    0.358962    0.455698    11.00000    0.04068    0.02676 =
         0.04186   -0.00262   -0.00888   -0.00554
CL8   3    0.007334    0.308731    0.538504    11.00000    0.03605    0.04806 =
         0.02077   -0.00270    0.00825   -0.00221
CL9   3    0.105396    0.274718    0.648437    11.00000    0.02325    0.02213 =
         0.03318   -0.00405    0.00096   -0.00053
CL10  3   -0.057333    0.391665    0.646617    11.00000    0.02634    0.02145 =
         0.02439   -0.00073    0.00896    0.00272
CL11  3   -0.052079    0.134061    0.621255    11.00000    0.03158    0.02123 =
         0.04460   -0.00484    0.00749   -0.00722
CL12  3    0.204146    0.276565    0.540481    11.00000    0.03740    0.04170 =
         0.04217   -0.00078    0.01000   -0.00038
CL13  3    0.356788    0.268159    0.555127    11.00000    0.03828    0.03594 =
         0.05115    0.01318    0.01303    0.00670
CL14  3    0.517558    0.190097    0.607848    11.00000    0.04903    0.03617 =
         0.05464    0.01690   -0.00210   -0.00980
CL15  3    0.545966    0.394446    0.580885    11.00000    0.04344    0.02573 =
         0.03818    0.00149    0.01115   -0.00036
P1    6    0.740588    0.220328    0.338951    11.00000    0.01807    0.01279 =
         0.01629    0.00158   -0.00089   -0.00173
N1    5    0.907911    0.351135    0.372029    11.00000    0.01830    0.01206 =
         0.01737   -0.00200    0.00238   -0.00072
N2    5    0.818298    0.404949    0.407123    11.00000    0.01799    0.01061 =
         0.01745   -0.00200    0.00250   -0.00027
N3    5    0.694347    0.033326    0.310766    11.00000    0.01879    0.01494 =
         0.01524    0.00050    0.00198   -0.00362
C1    1    0.843913    0.326000    0.384277    11.00000    0.01684    0.01249 =
         0.01409   -0.00047    0.00085    0.00089
C2    1    0.923814    0.446181    0.387772    11.00000    0.02082    0.01359 =
         0.02552   -0.00277    0.00356   -0.00378
AFIX  43
H2    2    0.965753    0.481699    0.383724    11.00000   -1.20000
AFIX   0
C3    1    0.868353    0.479121    0.410049    11.00000    0.02295    0.01251 =
         0.02449   -0.00363    0.00365   -0.00256
AFIX  43
H3    2    0.864501    0.541836    0.424993    11.00000   -1.20000
AFIX   0
C4    1    0.812901    0.226048    0.377274    11.00000    0.01686    0.01275 =
         0.01470   -0.00142    0.00322   -0.00049
C5    1    0.704491    0.094158    0.346416    11.00000    0.01533    0.01491 =
         0.01523    0.00159   -0.00031    0.00033
C6    1    0.655027   -0.061443    0.324144    11.00000    0.03109    0.01584 =
         0.02090   -0.00084    0.00644   -0.01083
C7    1    0.619114   -0.022560    0.366910    11.00000    0.02505    0.02177 =
         0.01944    0.00058    0.00469   -0.00685
AFIX  23
H7A   2    0.616131   -0.075829    0.390778    11.00000   -1.20000
H7B   2    0.571081    0.000199    0.356864    11.00000   -1.20000
AFIX   0
C8    1    0.663364    0.064772    0.388231    11.00000    0.01782    0.01683 =
         0.01626    0.00096    0.00384   -0.00061
C9    1    0.709279    0.037179    0.433704    11.00000    0.02158    0.02589 =
         0.01590    0.00141    0.00345    0.00137
AFIX  23
H9A   2    0.738331   -0.021356    0.427315    11.00000   -1.20000
H9B   2    0.741149    0.093081    0.442738    11.00000   -1.20000
AFIX   0
C10   1    0.664524    0.013631    0.475027    11.00000    0.03010    0.03156 =
         0.01656    0.00332    0.00721   -0.00143
AFIX  23
H10A  2    0.636374   -0.046744    0.467393    11.00000   -1.20000
H10B  2    0.695635   -0.000095    0.503925    11.00000   -1.20000
AFIX   0
C11   1    0.615939    0.099191    0.484643    11.00000    0.03357    0.03629 =
         0.02433   -0.00372    0.01429   -0.00312
AFIX  23
H11A  2    0.644069    0.157261    0.496152    11.00000   -1.20000
H11B  2    0.585494    0.079746    0.509758    11.00000   -1.20000
AFIX   0
C12   1    0.570683    0.127707    0.440019    11.00000    0.02630    0.03363 =
         0.03366   -0.00089    0.01389    0.00426
AFIX  23
H12A  2    0.540994    0.185291    0.446861    11.00000   -1.20000
H12B  2    0.539499    0.071597    0.430094    11.00000   -1.20000
AFIX   0
C13   1    0.616218    0.154182    0.399752    11.00000    0.02339    0.02288 =
         0.02638    0.00137    0.00583    0.00417
AFIX  23
H13A  2    0.645973    0.212124    0.409121    11.00000   -1.20000
H13B  2    0.585875    0.172511    0.371116    11.00000   -1.20000
AFIX   0
C14   1    0.945792    0.298374    0.336977    11.00000    0.01937    0.01181 =
         0.02009   -0.00179    0.00683   -0.00268
C15   1    0.920732    0.310682    0.289433    11.00000    0.02415    0.01587 =
         0.02071   -0.00021    0.00530   -0.00364
C16   1    0.957343    0.261463    0.255652    11.00000    0.03452    0.02201 =
         0.02046   -0.00183    0.00824   -0.00134
AFIX  43
H16   2    0.941866    0.267000    0.223012    11.00000   -1.20000
AFIX   0
C17   1    1.015763    0.204829    0.269046    11.00000    0.03368    0.02199 =
         0.02724   -0.00396    0.01385    0.00043
AFIX  43
H17   2    1.039436    0.171011    0.245570    11.00000   -1.20000
AFIX   0
C18   1    1.040121    0.196851    0.316207    11.00000    0.02452    0.01827 =
         0.02957   -0.00100    0.00872    0.00168
AFIX  43
H18   2    1.080879    0.158578    0.324608    11.00000   -1.20000
AFIX   0
C19   1    1.005844    0.244100    0.351762    11.00000    0.01851    0.01480 =
         0.02425   -0.00070    0.00520   -0.00239
C20   1    0.861364    0.380951    0.273513    11.00000    0.02610    0.02156 =
         0.02010    0.00332    0.00208   -0.00029
AFIX  13
H20   2    0.833165    0.392914    0.301217    11.00000   -1.20000
AFIX   0
C21   1    0.812310    0.338933    0.233159    11.00000    0.03381    0.03597 =
         0.02489    0.00440   -0.00327   -0.00569
AFIX 137
H21A  2    0.836989    0.335539    0.204170    11.00000   -1.50000
H21B  2    0.771288    0.382140    0.227814    11.00000   -1.50000
H21C  2    0.797199    0.272177    0.241617    11.00000   -1.50000
AFIX   0
C22   1    0.892453    0.480519    0.259566    11.00000    0.03482    0.02296 =
         0.03418    0.00848    0.00063   -0.00038
AFIX 137
H22A  2    0.922261    0.506979    0.286402    11.00000   -1.50000
H22B  2    0.854507    0.527503    0.250928    11.00000   -1.50000
H22C  2    0.920481    0.470778    0.232443    11.00000   -1.50000
AFIX   0
C23   1    1.035969    0.241073    0.402911    11.00000    0.02244    0.02211 =
         0.02414   -0.00008    0.00146    0.00029
AFIX  13
H23   2    0.998090    0.259679    0.423594    11.00000   -1.20000
AFIX   0
C24   1    1.063444    0.138314    0.418000    11.00000    0.03226    0.02803 =
         0.03411    0.00577    0.00304    0.00582
AFIX 137
H24A  2    1.026990    0.088547    0.410289    11.00000   -1.50000
H24B  2    1.076167    0.137957    0.452245    11.00000   -1.50000
H24C  2    1.104782    0.122585    0.401137    11.00000   -1.50000
AFIX   0
C25   1    1.094890    0.317933    0.410207    11.00000    0.03328    0.03404 =
         0.04126   -0.00037   -0.00760   -0.00966
AFIX 137
H25A  2    1.132991    0.300204    0.390662    11.00000   -1.50000
H25B  2    1.112555    0.318959    0.443680    11.00000   -1.50000
H25C  2    1.076779    0.383756    0.400942    11.00000   -1.50000
AFIX   0
C26   1    0.750413    0.415049    0.426678    11.00000    0.01624    0.01278 =
         0.02339   -0.00248    0.00329    0.00105
C27   1    0.693038    0.450076    0.397098    11.00000    0.02070    0.01492 =
         0.02789   -0.00325   -0.00381    0.00026
C28   1    0.630003    0.460958    0.418427    11.00000    0.01938    0.02619 =
         0.03909   -0.00439   -0.00167    0.00386
AFIX  43
H28   2    0.589404    0.481999    0.399621    11.00000   -1.20000
AFIX   0
C29   1    0.625182    0.441944    0.466091    11.00000    0.02381    0.03024 =
         0.04008   -0.00226    0.01011    0.00021
AFIX  43
H29   2    0.581606    0.449841    0.479473    11.00000   -1.20000
AFIX   0
C30   1    0.683233    0.411607    0.494276    11.00000    0.02823    0.02655 =
         0.02991   -0.00016    0.01092    0.00014
AFIX  43
H30   2    0.679578    0.400356    0.527134    11.00000   -1.20000
AFIX   0
C31   1    0.747350    0.397221    0.475095    11.00000    0.02314    0.01452 =
         0.02376   -0.00175    0.00491   -0.00058
C32   1    0.697885    0.479875    0.345725    11.00000    0.03187    0.02079 =
         0.02467   -0.00105   -0.00275    0.00703
AFIX  13
H32   2    0.725497    0.427980    0.330144    11.00000   -1.20000
AFIX   0
C33   1    0.735183    0.579578    0.341550    11.00000    0.06087    0.02977 =
         0.03049    0.00648   -0.00248   -0.00873
AFIX 137
H33A  2    0.712507    0.629737    0.360208    11.00000   -1.50000
H33B  2    0.732574    0.600083    0.308221    11.00000   -1.50000
H33C  2    0.784355    0.572772    0.353548    11.00000   -1.50000
AFIX   0
C34   1    0.625961    0.487508    0.318481    11.00000    0.03818    0.05685 =
         0.03492   -0.00244   -0.00926    0.01310
AFIX 137
H34A  2    0.598680    0.427750    0.324178    11.00000   -1.50000
H34B  2    0.631693    0.493610    0.284493    11.00000   -1.50000
H34C  2    0.601378    0.546061    0.329298    11.00000   -1.50000
AFIX   0
C35   1    0.810852    0.372630    0.508547    11.00000    0.02995    0.01943 =
         0.01904   -0.00199    0.00205    0.00273
AFIX  13
H35   2    0.850464    0.356682    0.488863    11.00000   -1.20000
AFIX   0
C36   1    0.798470    0.282079    0.539424    11.00000    0.04217    0.02661 =
         0.02316    0.00326    0.00607    0.00554
AFIX 137
H36A  2    0.841552    0.266326    0.559006    11.00000   -1.50000
H36B  2    0.784990    0.225215    0.519089    11.00000   -1.50000
H36C  2    0.760935    0.296682    0.559960    11.00000   -1.50000
AFIX   0
C37   1    0.831712    0.463976    0.538629    11.00000    0.04789    0.02501 =
         0.03132   -0.00968   -0.00880    0.00607
AFIX 137
H37A  2    0.839562    0.520314    0.517780    11.00000   -1.50000
H37B  2    0.874803    0.449812    0.558511    11.00000   -1.50000
H37C  2    0.794125    0.480284    0.558856    11.00000   -1.50000
AFIX   0
C38   1    0.851489    0.144779    0.402721    11.00000    0.01528    0.01352 =
         0.01800   -0.00002    0.00146    0.00017
C39   1    0.880421    0.156621    0.449273    11.00000    0.02221    0.01728 =
         0.01830   -0.00175    0.00221    0.00156
AFIX  43
H39   2    0.880660    0.220337    0.463695    11.00000   -1.20000
AFIX   0
C40   1    0.908792    0.076125    0.474596    11.00000    0.02598    0.02659 =
         0.02138    0.00512   -0.00011    0.00282
AFIX  43
H40   2    0.926518    0.084114    0.506697    11.00000   -1.20000
AFIX   0
C41   1    0.911252   -0.016412    0.452896    11.00000    0.02568    0.01998 =
         0.03904    0.00863   -0.00097    0.00303
AFIX  43
H41   2    0.930106   -0.071830    0.470337    11.00000   -1.20000
AFIX   0
C42   1    0.886309   -0.027815    0.406011    11.00000    0.02518    0.01439 =
         0.04541   -0.00454   -0.00301    0.00324
AFIX  43
H42   2    0.889530   -0.090500    0.390939    11.00000   -1.20000
AFIX   0
C43   1    0.856589    0.052171    0.380960    11.00000    0.02139    0.01651 =
         0.02760   -0.00592   -0.00181    0.00134
AFIX  43
H43   2    0.839550    0.043961    0.348735    11.00000   -1.20000
AFIX   0
C44   1    0.710355    0.059206    0.262134    11.00000    0.02317    0.01911 =
         0.01378   -0.00051    0.00235   -0.00796
C45   1    0.770676    0.022658    0.243002    11.00000    0.02531    0.02301 =
         0.01785   -0.00308    0.00336   -0.00594
C46   1    0.782633    0.054383    0.197383    11.00000    0.03271    0.03604 =
         0.01944   -0.00210    0.00826   -0.00528
AFIX  43
H46   2    0.823297    0.031806    0.183514    11.00000   -1.20000
AFIX   0
C47   1    0.737393    0.117268    0.171921    11.00000    0.03807    0.04069 =
         0.01832    0.00495    0.00707   -0.00722
AFIX  43
H47   2    0.747641    0.138712    0.141244    11.00000   -1.20000
AFIX   0
C48   1    0.677075    0.149388    0.190793    11.00000    0.03205    0.03259 =
         0.02061    0.00682   -0.00040   -0.00445
AFIX  43
H48   2    0.645737    0.191872    0.172637    11.00000   -1.20000
AFIX   0
C49   1    0.661360    0.120320    0.236283    11.00000    0.02492    0.02462 =
         0.01749    0.00199    0.00063   -0.00659
C50   1    0.821792   -0.052293    0.266319    11.00000    0.02615    0.03025 =
         0.01807   -0.00488    0.00429   -0.00051
AFIX  13
H50   2    0.809318   -0.063062    0.299586    11.00000   -1.20000
AFIX   0
C51   1    0.813784   -0.151991    0.239772    11.00000    0.04801    0.03556 =
         0.02351   -0.01013    0.00112    0.01177
AFIX 137
H51A  2    0.764252   -0.170878    0.236283    11.00000   -1.50000
H51B  2    0.840632   -0.203310    0.257795    11.00000   -1.50000
H51C  2    0.831373   -0.145225    0.208345    11.00000   -1.50000
AFIX   0
C52   1    0.897858   -0.017183    0.268221    11.00000    0.02558    0.06574 =
         0.02820    0.00692    0.00369   -0.00584
AFIX 137
H52A  2    0.913676   -0.016852    0.236127    11.00000   -1.50000
H52B  2    0.927383   -0.062261    0.288314    11.00000   -1.50000
H52C  2    0.901262    0.050065    0.281440    11.00000   -1.50000
AFIX   0
C53   1    0.592453    0.156890    0.253282    11.00000    0.02342    0.03662 =
         0.02192    0.00713   -0.00042   -0.00084
AFIX  13
H53   2    0.588182    0.131486    0.286138    11.00000   -1.20000
AFIX   0
C54   1    0.590297    0.270169    0.254279    11.00000    0.03022    0.03819 =
         0.03884    0.00244   -0.00404    0.00863
AFIX 137
H54A  2    0.631406    0.295280    0.273435    11.00000   -1.50000
H54B  2    0.547662    0.292104    0.268165    11.00000   -1.50000
H54C  2    0.590438    0.295852    0.221878    11.00000   -1.50000
AFIX   0
C55   1    0.529707    0.118997    0.220998    11.00000    0.02759    0.05662 =
         0.02972    0.00898   -0.00351   -0.01105
AFIX 137
H55A  2    0.529206    0.151688    0.190026    11.00000   -1.50000
H55B  2    0.486185    0.134130    0.235510    11.00000   -1.50000
H55C  2    0.533744    0.047025    0.216884    11.00000   -1.50000
AFIX   0
C56   1    0.604327   -0.095744    0.283642    11.00000    0.04264    0.03317 =
         0.02512   -0.00545    0.00529   -0.02215
AFIX 137
H56A  2    0.568912   -0.044274    0.276443    11.00000   -1.50000
H56B  2    0.581387   -0.157125    0.292710    11.00000   -1.50000
H56C  2    0.629865   -0.108033    0.255558    11.00000   -1.50000
AFIX   0
C57   1    0.707660   -0.143437    0.338413    11.00000    0.04529    0.01583 =
         0.03484    0.00112    0.01567   -0.00373
AFIX 137
H57A  2    0.729432   -0.166901    0.310283    11.00000   -1.50000
H57B  2    0.683455   -0.198744    0.352585    11.00000   -1.50000
H57C  2    0.743854   -0.117256    0.361525    11.00000   -1.50000
AFIX   0

C58   1    0.284562    0.305813    0.517305    11.00000    0.04296    0.05760 =
         0.03670    0.01570    0.00996    0.00339
AFIX  23
H58A  2    0.286597    0.272923    0.486151    11.00000   -1.20000
H58B  2    0.287094    0.378418    0.512234    11.00000   -1.20000
AFIX   0

C59   1    0.546749    0.268888    0.564561    11.00000    0.05049    0.02802 =
         0.03440    0.00015    0.00931    0.00043
AFIX  23
H59A  2    0.516620    0.259923    0.534780    11.00000   -1.20000
H59B  2    0.595037    0.249836    0.558268    11.00000   -1.20000
AFIX   0
HKLF 4


REM  sharma53_a.res in P2(1)/c
REM wR2 = 0.0974, GooF = S = 1.034, Restrained GooF = 1.034 for all data
REM R1 = 0.0360 for 14273 Fo > 4sig(Fo) and 0.0384 for all 15269 data
REM 745 parameters refined using 0 restraints

END

WGHT      0.0530      7.2037

REM Highest difference peak  0.680,  deepest hole -0.771,  1-sigma level  0.075
Q1    1   0.2517 -0.0641  0.3942  11.00000  0.05    0.68
Q2    1   0.4221 -0.0527  0.3481  11.00000  0.05    0.53
Q3    1   0.4019  0.0937  0.4403  11.00000  0.05    0.50
Q4    1   0.3041  0.1080  0.3052  11.00000  0.05    0.48
Q5    1   0.2047  0.2172  0.5344  11.00000  0.05    0.43
;
_shelx_res_checksum              65402
_olex2_date_sample_data_collection 2019-08-26
_olex2_submission_special_instructions 'No special instructions were received'
_oxdiff_exptl_absorpt_empirical_details 
;
Empirical correction (ABSPACK) includes:
- Absorption correction using spherical harmonics
- Frame scaling
;
_oxdiff_exptl_absorpt_empirical_full_max 2.332
_oxdiff_exptl_absorpt_empirical_full_min 0.377
####################################################################### 
# 
# This file contains crystal structure data downloaded from the 
# Cambridge Structural Database (CSD) hosted by the Cambridge 
# Crystallographic Data Centre (CCDC).
# 
# Full information about CCDC data access policies and citation 
# guidelines are available at http://www.ccdc.cam.ac.uk/access/V1 
# 
# Audit and citation data items may have been added by the CCDC. 
# Please retain this information to preserve the provenance of 
# this file and to allow appropriate attribution of the data. 
# 
#######################################################################

data_compound5
_database_code_depnum_ccdc_archive 'CCDC 1949889'
loop_
_audit_author_name
_audit_author_address
'Hans Georg Stammler'
;University of Bielefeld
Germany
;
_audit_update_record             
;
2019-08-28 deposited with the CCDC.	2020-01-06 downloaded from the CCDC.
;


_audit_creation_date             2019-08-02
_audit_creation_method           
;
Olex2 1.3-ac4
(compiled 2019.04.23 svn.r3594 for Rigaku Oxford Diffraction, GUI svn.r5739)
;
_shelx_SHELXL_version_number     2018/3
loop_
_audit_author_email
''
georg.stammler@uni-bielefeld.de
_chemical_name_common            ?
_chemical_name_systematic        ?
_chemical_formula_moiety         'C57 H76 N3 P'
_chemical_formula_sum            'C57 H76 N3 P'
_chemical_formula_weight         834.17
_chemical_melting_point          ?
_chemical_oxdiff_formula         C57H76N3P
loop_
_atom_type_symbol
_atom_type_description
_atom_type_scat_dispersion_real
_atom_type_scat_dispersion_imag
_atom_type_scat_source
C C 0.0181 0.0091 'International Tables Vol C Tables 4.2.6.8 and 6.1.1.4'
H H 0.0000 0.0000 'International Tables Vol C Tables 4.2.6.8 and 6.1.1.4'
N N 0.0311 0.0180 'International Tables Vol C Tables 4.2.6.8 and 6.1.1.4'
P P 0.2955 0.4335 'International Tables Vol C Tables 4.2.6.8 and 6.1.1.4'

_shelx_space_group_comment       
;
The symmetry employed for this shelxl refinement is uniquely defined
by the following loop, which should always be used as a source of
symmetry information in preference to the above space-group names.
They are only intended as comments.
;
_space_group_crystal_system      monoclinic
_space_group_IT_number           14
_space_group_name_H-M_alt        'P 1 21/c 1'
_space_group_name_Hall           '-P 2ybc'
loop_
_space_group_symop_operation_xyz
'x, y, z'
'-x, y+1/2, -z+1/2'
'-x, -y, -z'
'x, -y-1/2, z-1/2'

_cell_length_a                   18.56527(11)
_cell_length_b                   11.96597(7)
_cell_length_c                   22.85445(16)
_cell_angle_alpha                90
_cell_angle_beta                 101.6144(6)
_cell_angle_gamma                90
_cell_volume                     4973.19(5)
_cell_formula_units_Z            4
_cell_measurement_reflns_used    64190
_cell_measurement_temperature    100.0(1)
_cell_measurement_theta_max      76.3380
_cell_measurement_theta_min      3.6430
_shelx_estimated_absorpt_T_max   ?
_shelx_estimated_absorpt_T_min   ?
_exptl_absorpt_coefficient_mu    0.770
_exptl_absorpt_correction_T_max  1.000
_exptl_absorpt_correction_T_min  0.471
_exptl_absorpt_correction_type   gaussian
_exptl_absorpt_process_details   
;
CrysAlisPro 1.171.40.58a (Rigaku Oxford Diffraction, 2019)
Numerical absorption correction based on gaussian integration over
			a multifaceted crystal model
Empirical absorption correction using spherical harmonics,
 implemented in SCALE3 ABSPACK scaling algorithm.
;
_exptl_absorpt_special_details   ?
_exptl_crystal_colour            'clear brownish orange'
_exptl_crystal_colour_lustre     clear
_exptl_crystal_colour_modifier   brownish
_exptl_crystal_colour_primary    orange
_exptl_crystal_density_diffrn    1.114
_exptl_crystal_density_meas      ?
_exptl_crystal_density_method    ?
_exptl_crystal_description       block
_exptl_crystal_F_000             1816
loop_
_exptl_crystal_face_index_h
_exptl_crystal_face_index_k
_exptl_crystal_face_index_l
_exptl_crystal_face_perp_dist
-1 1 -2 0.0657
2 -1 0 0.1346
0 0 -1 0.1276
2 1 -1 0.1653
-1 -2 -1 0.1628
-2 -1 1 0.1726
0 1 1 0.1321
1 0 -2 0.1431
-1 1 2 0.1980
-1 -1 2 0.1679
0 -1 0 0.1614
0 1 0 0.1203
0 -1 2 0.1484
-1 2 -1 0.0995
1 0 1 0.1824
-1 0 0 0.1558
1 0 0 0.1735
-2 -1 -2 0.1571
-1 -1 -2 0.1364

_exptl_crystal_size_max          0.428
_exptl_crystal_size_mid          0.332
_exptl_crystal_size_min          0.245
loop_
_exptl_oxdiff_crystal_face_indexfrac_h
_exptl_oxdiff_crystal_face_indexfrac_k
_exptl_oxdiff_crystal_face_indexfrac_l
_exptl_oxdiff_crystal_face_x
_exptl_oxdiff_crystal_face_y
_exptl_oxdiff_crystal_face_z
-0.9762 1.0312 -1.9687 -0.1102 -0.1869 0.0165
1.9405 -1.0531 -0.0501 0.1227 0.1282 0.1170
-0.0195 0.0026 -0.9948 -0.0327 -0.0332 0.0506
2.0530 0.9469 -1.0615 0.1562 -0.1305 0.0625
-1.1547 -1.9676 -0.9490 -0.1768 0.1846 0.1236
-2.0530 -0.9469 1.0615 -0.1562 0.1305 -0.0625
0.0854 0.9961 0.9865 0.0658 -0.0796 -0.1032
0.9644 -0.0219 -2.0188 0.0125 -0.0586 0.1335
-0.8984 1.0206 2.0105 0.0206 -0.0541 -0.1860
-1.0303 -0.9768 2.0271 -0.0456 0.1714 -0.0809
-0.0660 -0.9987 0.0083 -0.0331 0.1127 0.0526
0.0660 0.9987 -0.0083 0.0331 -0.1127 -0.0526
-0.0271 -1.0040 1.9979 0.0323 0.1791 -0.0487
-0.8907 2.0273 -0.9822 -0.0444 -0.2664 -0.0868
1.0227 -0.0299 0.9656 0.1106 0.0409 -0.0184
-1.0033 0.0272 0.0292 -0.0779 -0.0077 -0.0322
1.0033 -0.0272 -0.0292 0.0779 0.0077 0.0322
-2.1114 -0.9390 -1.9229 -0.2543 0.0309 0.0894
-1.1081 -0.9662 -1.9521 -0.1764 0.0386 0.1216

_exptl_transmission_factor_max   ?
_exptl_transmission_factor_min   ?
_diffrn_reflns_av_R_equivalents  0.0828
_diffrn_reflns_av_unetI/netI     0.0277
_diffrn_reflns_Laue_measured_fraction_full 1.000
_diffrn_reflns_Laue_measured_fraction_max 0.993
_diffrn_reflns_limit_h_max       23
_diffrn_reflns_limit_h_min       -23
_diffrn_reflns_limit_k_max       15
_diffrn_reflns_limit_k_min       -15
_diffrn_reflns_limit_l_max       28
_diffrn_reflns_limit_l_min       -28
_diffrn_reflns_number            142708
_diffrn_reflns_point_group_measured_fraction_full 1.000
_diffrn_reflns_point_group_measured_fraction_max 0.993
_diffrn_reflns_theta_full        67.684
_diffrn_reflns_theta_max         76.911
_diffrn_reflns_theta_min         2.430
_diffrn_ambient_environment      N~2~
_diffrn_ambient_temperature      100.0(1)
_diffrn_detector                 'CCD plate'
_diffrn_detector_area_resol_mean 5.3114
_diffrn_detector_type            Atlas
_diffrn_measured_fraction_theta_full 1.000
_diffrn_measured_fraction_theta_max 0.993
_diffrn_measurement_details      
;
List of Runs (angles in degrees, time in seconds):

  # Type    Start    End  Width  t~exp~   \w     \q     \k     \f   Frames
#--------------------------------------------------------------------------
  1  \w    -64.00  30.00   1.00    2.50    --  -38.50  57.00 120.00   94
  2  \w   -124.00  47.00   1.00    2.50    --  -38.50   0.00  60.00  171
  3  \w    -87.00  -6.00   1.00    2.50    --  -38.50 125.00 150.00   81
  4  \w     18.00 111.00   1.00    2.50    --   42.89  57.00-120.00   93
  5  \w     18.00 111.00   1.00    2.50    --   42.89  57.00 120.00   93
  6  \w     22.00 114.00   1.00    2.50    --   42.89  38.00  30.00   92
  7  \w     14.00 113.00   1.00    2.50    --   42.89  73.00-101.60   99
  8  \w     27.00  97.00   1.00    2.50    --   42.89-125.00  30.00   70
  9  \w     14.00 113.00   1.00    2.50    --   42.89  72.00 140.00   99
 10  \w     12.00  42.00   1.00    2.50    --   42.89  81.00 178.39   30
 11  \w     12.00  42.00   1.00    2.50    --   42.89  81.00 101.76   30
 12  \w     12.00  42.00   1.00    2.50    --   42.89  80.00 -52.82   30
 13  \w     12.00  42.00   1.00    2.50    --   42.89  81.00  34.54   30
 14  \w     15.00 112.00   1.00    2.50    --   42.89  68.00 -21.87   97
 15  \w     14.00 113.00   1.00    2.50    --   42.89  72.00  29.88   99
 16  \w     27.00  97.00   1.00    2.50    --   42.89-125.00 -30.00   70
 17  \w     82.00 178.00   1.00   10.00    --  111.00  72.00 163.64   96
 18  \w     85.00 178.00   1.00   10.00    --  111.00  61.00-175.96   93
 19  \w     84.00 178.00   1.00   10.00    --  111.00  63.00 136.57   94
 20  \w     82.00 178.00   1.00   10.00    --  111.00  74.00 107.27   96
 21  \w     86.00 178.00   1.00   10.00    --  111.00  55.00 174.59   92
 22  \w     85.00 178.00   1.00   10.00    --  111.00  60.00  45.28   93
 23  \w     85.00 178.00   1.00   10.00    --  111.00  61.00  47.09   93
 24  \w     86.00 178.00   1.00   10.00    --  111.00  58.00 -76.64   92
 25  \w     85.00 178.00   1.00   10.00    --  111.00  61.00-126.03   93
 26  \w     82.00 178.00   1.00   10.00    --  111.00  72.00 -82.85   96
 27  \w     85.00 178.00   1.00   10.00    --  111.00  62.00-168.96   93
 28  \w     85.00 178.00   1.00   10.00    --  111.00  61.00-150.00   93
 29  \w     83.00 178.00   1.00   10.00    --  111.00  70.00   4.84   95
 30  \w     84.00 178.00   1.00   10.00    --  111.00  65.00-161.95   94
 31  \w     86.00 178.00   1.00   10.00    --  111.00  58.00  -0.31   92
 32  \w     83.00 178.00   1.00   10.00    --  111.00  68.00-111.86   95
 33  \w     31.00 107.00   1.00   10.00    --  111.00 -94.00 150.00   76
 34  \w     83.00 178.00   1.00   10.00    --  111.00  67.00  61.43   95
 35  \w     83.00 178.00   1.00   10.00    --  111.00  69.00 -26.70   95
 36  \w     86.00 178.00   1.00   10.00    --  111.00  58.00 100.14   92
 37  \w     40.00 141.00   1.00   10.00    --  111.00 -77.00 -60.00  101
 38  \w     31.00 107.00   1.00   10.00    --  111.00 -94.00 -90.00   76
 39  \w     31.00 107.00   1.00   10.00    --  111.00 -94.00  90.00   76
 40  \w     85.00 178.00   1.00   10.00    --  111.00  62.00-140.37   93
 41  \w     34.00 107.00   1.00   10.00    --  111.00-101.00-139.95   73
 42  \w     84.00 178.00   1.00   10.00    --  111.00  64.00 -39.03   94
 43  \w     41.00 133.00   1.00   10.00    --  111.00 -45.00 120.00   92
 44  \w     85.00 165.00   1.00   10.00    --  111.00  61.00  30.00   80
 45  \w     33.00 107.00   1.00   10.00    --  111.00 -94.00  60.00   74
 46  \w     85.00 111.00   1.00   10.00    --  111.00  61.00  90.00   26
 47  \w     85.00 112.00   1.00   10.00    --  111.00  61.00   0.00   27
 48  \w     85.00 112.00   1.00   10.00    --  111.00  61.00 -30.00   27
 49  \w     87.00 112.00   1.00   10.00    --  111.00  56.00  82.08   25
 50  \w     89.00 116.00   1.00   10.00    --  111.00  45.00-180.00   27
 51  \w     86.00 122.00   1.00   10.00    --  111.00  55.00 117.00   36
 52  \w     85.00 165.00   1.00   10.00    --  111.00  61.00-120.00   80
 53  \w     53.00  80.00   1.00   10.00    --  111.00 -94.00 120.00   27
 54  \w     82.00 107.00   1.00   10.00    --  111.00 -94.00 120.00   25
 55  \w     49.00 108.00   1.00   10.00    --  111.00-105.00  18.55   59
 56  \w     86.00 112.00   1.00   10.00    --  111.00  55.00  67.05   26
 57  \w     84.00 110.00   1.00   10.00    --  111.00  63.00 -51.59   26
 58  \w    119.00 177.00   1.00   10.00    --  111.00  70.00 142.33   58
 59  \w     85.00 176.00   1.00   10.00    --  111.00  61.00 -60.00   91
 60  \w     86.00 111.00   1.00   10.00    --  111.00  61.00 -90.00   25
 61  \w     83.00 109.00   1.00   10.00    --  111.00  70.00 142.33   26
 62  \w     85.00 111.00   1.00   10.00    --  111.00  59.00 -91.60   26
;
_diffrn_measurement_device       'four-circle diffractometer'
_diffrn_measurement_device_type  'SuperNova, Dual, Cu at home/near, Atlas'
_diffrn_measurement_method       '\w scans'
_diffrn_orient_matrix_type       
'CrysAlisPro convention (1999,Acta A55,543-557)'
_diffrn_orient_matrix_UB_11      0.0793358000
_diffrn_orient_matrix_UB_12      0.0281599000
_diffrn_orient_matrix_UB_13      0.0314052000
_diffrn_orient_matrix_UB_21      0.0056074000
_diffrn_orient_matrix_UB_22      -0.1129886000
_diffrn_orient_matrix_UB_23      0.0329524000
_diffrn_orient_matrix_UB_31      0.0291181000
_diffrn_orient_matrix_UB_32      -0.0550007000
_diffrn_orient_matrix_UB_33      -0.0516063000
_diffrn_oxdiff_digest_frames     
;
012caedbe09c26fa864cd64709c4de2f4304536cee8
;
_diffrn_oxdiff_digest_hkl        
;
0155ef85aaaa70260cfd703a959ba82dba7b28
;
_diffrn_radiation_monochromator  mirror
_diffrn_radiation_probe          x-ray
_diffrn_radiation_type           'Cu K\a'
_diffrn_radiation_wavelength     1.54184
_diffrn_source                   'micro-focus sealed X-ray tube'
_diffrn_source_type              'SuperNova (Cu) X-ray Source'
_reflns_Friedel_coverage         0.000
_reflns_Friedel_fraction_full    .
_reflns_Friedel_fraction_max     .
_reflns_number_gt                9389
_reflns_number_total             10414
_reflns_odcompleteness_completeness 99.99
_reflns_odcompleteness_iscentric 1
_reflns_odcompleteness_theta     71.98
_reflns_special_details          
;
 Reflections were merged by SHELXL according to the crystal
 class for the calculation of statistics and refinement.
 
 _reflns_Friedel_fraction is defined as the number of unique
 Friedel pairs measured divided by the number that would be
 possible theoretically, ignoring centric projections and
 systematic absences.
;
_reflns_threshold_expression     'I > 2\s(I)'
_computing_cell_refinement       'CrysAlisPro 1.171.40.58a (Rigaku OD, 2019)'
_computing_data_collection       'CrysAlisPro 1.171.40.58a (Rigaku OD, 2019)'
_computing_data_reduction        'CrysAlisPro 1.171.40.58a (Rigaku OD, 2019)'
_computing_molecular_graphics    'Olex2 (Dolomanov et al., 2009)'
_computing_publication_material  'Olex2 (Dolomanov et al., 2009)'
_computing_structure_refinement  'ShelXL (Sheldrick, 2015)'
_computing_structure_solution    'ShelXS (Sheldrick, 2008)'
_refine_diff_density_max         0.669
_refine_diff_density_min         -0.454
_refine_diff_density_rms         0.049
_refine_ls_extinction_coef       .
_refine_ls_extinction_method     none
_refine_ls_goodness_of_fit_ref   1.037
_refine_ls_hydrogen_treatment    constr
_refine_ls_matrix_type           full
_refine_ls_number_parameters     564
_refine_ls_number_reflns         10414
_refine_ls_number_restraints     0
_refine_ls_R_factor_all          0.0459
_refine_ls_R_factor_gt           0.0419
_refine_ls_restrained_S_all      1.037
_refine_ls_shift/su_max          0.003
_refine_ls_shift/su_mean         0.000
_refine_ls_structure_factor_coef Fsqd
_refine_ls_weighting_details     
'w=1/[\s^2^(Fo^2^)+(0.0766P)^2^+1.1302P] where P=(Fo^2^+2Fc^2^)/3'
_refine_ls_weighting_scheme      calc
_refine_ls_wR_factor_gt          0.1173
_refine_ls_wR_factor_ref         0.1215
_refine_special_details          
'Hydrogen atoms were taken into account using a riding model.'
_olex2_refinement_description    
;
1. Fixed Uiso
 At 1.2 times of:
  All C(H) groups, All C(H,H) groups
 At 1.5 times of:
  All C(H,H,H) groups
2.a Ternary CH refined with riding coordinates:
 C20(H20), C23(H23), C32(H32), C35(H35), C50(H50), C53(H53)
2.b Secondary CH2 refined with riding coordinates:
 C7(H7A,H7B), C9(H9A,H9B), C10(H10A,H10B), C11(H11A,H11B), C12(H12A,H12B),
 C13(H13A,H13B)
2.c Aromatic/amide H refined with riding coordinates:
 C2(H2), C3(H3), C16(H16), C17(H17), C18(H18), C28(H28), C29(H29), C30(H30),
 C38(H38), C39(H39), C40(H40), C41(H41), C42(H42), C46(H46), C47(H47), C48(H48)
2.d Idealised Me refined as rotating group:
 C21(H21A,H21B,H21C), C22(H22A,H22B,H22C), C24(H24A,H24B,H24C), C25(H25A,H25B,
 H25C), C33(H33A,H33B,H33C), C34(H34A,H34B,H34C), C36(H36A,H36B,H36C), C37(H37A,
 H37B,H37C), C51(H51A,H51B,H51C), C52(H52A,H52B,H52C), C54(H54A,H54B,H54C),
 C55(H55A,H55B,H55C), C56(H56A,H56B,H56C), C57(H57A,H57B,H57C)
;
_atom_sites_solution_hydrogens   geom
_atom_sites_solution_primary     direct
_atom_sites_solution_secondary   ?
loop_
_atom_site_label
_atom_site_type_symbol
_atom_site_fract_x
_atom_site_fract_y
_atom_site_fract_z
_atom_site_U_iso_or_equiv
_atom_site_adp_type
_atom_site_occupancy
_atom_site_site_symmetry_order
_atom_site_calc_flag
_atom_site_refinement_flags_posn
_atom_site_refinement_flags_adp
_atom_site_refinement_flags_occupancy
_atom_site_disorder_assembly
_atom_site_disorder_group
P1 P 0.27082(2) 0.53303(2) 0.14106(2) 0.01600(8) Uani 1 1 d . . . . .
N1 N 0.13070(5) 0.62785(8) 0.18616(4) 0.01654(19) Uani 1 1 d . . . . .
N2 N 0.11881(5) 0.48645(8) 0.24544(4) 0.01628(19) Uani 1 1 d . . . . .
N3 N 0.39790(5) 0.53036(8) 0.10419(4) 0.01702(19) Uani 1 1 d . . . . .
C1 C 0.16883(6) 0.53435(8) 0.21360(5) 0.0151(2) Uani 1 1 d . . . . .
C2 C 0.06105(6) 0.63422(9) 0.20059(5) 0.0199(2) Uani 1 1 d . . . . .
H2 H 0.024904 0.689559 0.186866 0.024 Uiso 1 1 calc R . . . .
C3 C 0.05408(6) 0.54962(10) 0.23677(5) 0.0199(2) Uani 1 1 d . . . . .
H3 H 0.012417 0.534673 0.253786 0.024 Uiso 1 1 calc R . . . .
C4 C 0.23705(6) 0.49459(9) 0.20776(5) 0.0154(2) Uani 1 1 d . . . . .
C5 C 0.36613(6) 0.52744(8) 0.15421(5) 0.0153(2) Uani 1 1 d . . . . .
C6 C 0.47990(6) 0.52651(9) 0.11766(5) 0.0194(2) Uani 1 1 d . . . . .
C7 C 0.49534(6) 0.56674(10) 0.18238(5) 0.0201(2) Uani 1 1 d . . . . .
H7A H 0.500552 0.649081 0.183949 0.024 Uiso 1 1 calc R . . . .
H7B H 0.541424 0.533077 0.204777 0.024 Uiso 1 1 calc R . . . .
C8 C 0.42939(6) 0.53009(9) 0.20985(5) 0.0166(2) Uani 1 1 d . . . . .
C9 C 0.41197(6) 0.61716(9) 0.25452(5) 0.0208(2) Uani 1 1 d . . . . .
H9A H 0.404895 0.690978 0.234631 0.025 Uiso 1 1 calc R . . . .
H9B H 0.365285 0.596543 0.266383 0.025 Uiso 1 1 calc R . . . .
C10 C 0.47263(7) 0.62665(11) 0.31066(6) 0.0271(3) Uani 1 1 d . . . . .
H10A H 0.518085 0.655151 0.299504 0.033 Uiso 1 1 calc R . . . .
H10B H 0.457410 0.680900 0.338552 0.033 Uiso 1 1 calc R . . . .
C11 C 0.48848(8) 0.51395(11) 0.34193(5) 0.0290(3) Uani 1 1 d . . . . .
H11A H 0.529863 0.521908 0.376532 0.035 Uiso 1 1 calc R . . . .
H11B H 0.444714 0.489033 0.356986 0.035 Uiso 1 1 calc R . . . .
C12 C 0.50786(7) 0.42678(10) 0.29898(5) 0.0243(2) Uani 1 1 d . . . . .
H12A H 0.515155 0.353381 0.319294 0.029 Uiso 1 1 calc R . . . .
H12B H 0.554511 0.447931 0.287215 0.029 Uiso 1 1 calc R . . . .
C13 C 0.44668(6) 0.41708(9) 0.24286(5) 0.0180(2) Uani 1 1 d . . . . .
H13A H 0.401464 0.388673 0.254465 0.022 Uiso 1 1 calc R . . . .
H13B H 0.461714 0.362121 0.215233 0.022 Uiso 1 1 calc R . . . .
C14 C 0.15373(6) 0.72256(9) 0.15568(5) 0.0174(2) Uani 1 1 d . . . . .
C15 C 0.12318(6) 0.73545(10) 0.09465(5) 0.0204(2) Uani 1 1 d . . . . .
C16 C 0.13037(7) 0.83945(10) 0.06878(5) 0.0261(3) Uani 1 1 d . . . . .
H16 H 0.108871 0.851036 0.027868 0.031 Uiso 1 1 calc R . . . .
C17 C 0.16807(8) 0.92574(10) 0.10142(6) 0.0291(3) Uani 1 1 d . . . . .
H17 H 0.171322 0.996465 0.083243 0.035 Uiso 1 1 calc R . . . .
C18 C 0.20131(8) 0.90914(10) 0.16095(6) 0.0268(3) Uani 1 1 d . . . . .
H18 H 0.229204 0.967814 0.182585 0.032 Uiso 1 1 calc R . . . .
C19 C 0.19439(6) 0.80775(9) 0.18941(5) 0.0204(2) Uani 1 1 d . . . . .
C20 C 0.08437(7) 0.64136(11) 0.05632(5) 0.0241(2) Uani 1 1 d . . . . .
H20 H 0.087497 0.572761 0.081706 0.029 Uiso 1 1 calc R . . . .
C21 C 0.12282(7) 0.61648(11) 0.00420(5) 0.0274(3) Uani 1 1 d . . . . .
H21A H 0.120437 0.682686 -0.021354 0.041 Uiso 1 1 calc GR . . . .
H21B H 0.098171 0.553768 -0.019222 0.041 Uiso 1 1 calc GR . . . .
H21C H 0.174367 0.597107 0.019932 0.041 Uiso 1 1 calc GR . . . .
C22 C 0.00274(8) 0.66844(14) 0.03344(6) 0.0354(3) Uani 1 1 d . . . . .
H22A H -0.021810 0.675656 0.067405 0.053 Uiso 1 1 calc GR . . . .
H22B H -0.020358 0.608135 0.007210 0.053 Uiso 1 1 calc GR . . . .
H22C H -0.001730 0.738836 0.011076 0.053 Uiso 1 1 calc GR . . . .
C23 C 0.22691(7) 0.79134(10) 0.25535(5) 0.0231(2) Uani 1 1 d . . . . .
H23 H 0.239673 0.710453 0.261644 0.028 Uiso 1 1 calc R . . . .
C24 C 0.29720(7) 0.85886(11) 0.27668(6) 0.0288(3) Uani 1 1 d . . . . .
H24A H 0.331035 0.846564 0.249467 0.043 Uiso 1 1 calc GR . . . .
H24B H 0.320614 0.834803 0.317019 0.043 Uiso 1 1 calc GR . . . .
H24C H 0.285004 0.938483 0.277231 0.043 Uiso 1 1 calc GR . . . .
C25 C 0.17009(8) 0.81976(14) 0.29333(6) 0.0348(3) Uani 1 1 d . . . . .
H25A H 0.156843 0.898955 0.288321 0.052 Uiso 1 1 calc GR . . . .
H25B H 0.191054 0.804701 0.335472 0.052 Uiso 1 1 calc GR . . . .
H25C H 0.126064 0.773776 0.280493 0.052 Uiso 1 1 calc GR . . . .
C26 C 0.12159(6) 0.37918(9) 0.27422(5) 0.0166(2) Uani 1 1 d . . . . .
C27 C 0.11446(6) 0.28190(9) 0.23905(5) 0.0186(2) Uani 1 1 d . . . . .
C28 C 0.11987(6) 0.17920(10) 0.26857(6) 0.0231(2) Uani 1 1 d . . . . .
H28 H 0.117683 0.112083 0.246077 0.028 Uiso 1 1 calc R . . . .
C29 C 0.12839(6) 0.17348(10) 0.33017(6) 0.0247(2) Uani 1 1 d . . . . .
H29 H 0.132696 0.102863 0.349551 0.030 Uiso 1 1 calc R . . . .
C30 C 0.13063(6) 0.27043(10) 0.36346(5) 0.0228(2) Uani 1 1 d . . . . .
H30 H 0.134259 0.265497 0.405436 0.027 Uiso 1 1 calc R . . . .
C31 C 0.12765(6) 0.37539(10) 0.33640(5) 0.0195(2) Uani 1 1 d . . . . .
C32 C 0.09687(6) 0.28958(10) 0.17118(5) 0.0219(2) Uani 1 1 d . . . . .
H32 H 0.125617 0.353254 0.159152 0.026 Uiso 1 1 calc R . . . .
C33 C 0.11658(7) 0.18423(11) 0.14001(6) 0.0267(3) Uani 1 1 d . . . . .
H33A H 0.084307 0.122819 0.146794 0.040 Uiso 1 1 calc GR . . . .
H33B H 0.167867 0.163982 0.156219 0.040 Uiso 1 1 calc GR . . . .
H33C H 0.110216 0.198317 0.097034 0.040 Uiso 1 1 calc GR . . . .
C34 C 0.01467(7) 0.31509(12) 0.14932(6) 0.0316(3) Uani 1 1 d . . . . .
H34A H 0.003986 0.322808 0.105742 0.047 Uiso 1 1 calc GR . . . .
H34B H 0.002299 0.384864 0.167481 0.047 Uiso 1 1 calc GR . . . .
H34C H -0.014674 0.253844 0.160820 0.047 Uiso 1 1 calc GR . . . .
C35 C 0.12907(7) 0.47999(11) 0.37422(5) 0.0264(3) Uani 1 1 d . . . . .
H35 H 0.134245 0.546087 0.348611 0.032 Uiso 1 1 calc R . . . .
C36 C 0.19298(8) 0.48173(14) 0.42830(6) 0.0361(3) Uani 1 1 d . . . . .
H36A H 0.186658 0.421251 0.455743 0.054 Uiso 1 1 calc GR . . . .
H36B H 0.193721 0.553682 0.448901 0.054 Uiso 1 1 calc GR . . . .
H36C H 0.239444 0.471375 0.414875 0.054 Uiso 1 1 calc GR . . . .
C37 C 0.05605(9) 0.49123(14) 0.39554(7) 0.0395(3) Uani 1 1 d . . . . .
H37A H 0.015040 0.486929 0.361108 0.059 Uiso 1 1 calc GR . . . .
H37B H 0.054695 0.563323 0.415632 0.059 Uiso 1 1 calc GR . . . .
H37C H 0.051837 0.430601 0.423483 0.059 Uiso 1 1 calc GR . . . .
C38 C 0.28698(6) 0.39836(10) 0.30526(5) 0.0203(2) Uani 1 1 d . . . . .
H38 H 0.279223 0.464828 0.325868 0.024 Uiso 1 1 calc R . . . .
C39 C 0.31658(7) 0.30475(11) 0.33767(5) 0.0256(3) Uani 1 1 d . . . . .
H39 H 0.328449 0.307881 0.380055 0.031 Uiso 1 1 calc R . . . .
C40 C 0.32884(7) 0.20706(11) 0.30854(6) 0.0261(3) Uani 1 1 d . . . . .
H40 H 0.348337 0.143018 0.330769 0.031 Uiso 1 1 calc R . . . .
C41 C 0.31234(6) 0.20378(10) 0.24657(6) 0.0228(2) Uani 1 1 d . . . . .
H41 H 0.321420 0.137699 0.226175 0.027 Uiso 1 1 calc R . . . .
C42 C 0.28262(6) 0.29689(9) 0.21443(5) 0.0183(2) Uani 1 1 d . . . . .
H42 H 0.271517 0.293532 0.172031 0.022 Uiso 1 1 calc R . . . .
C43 C 0.26856(6) 0.39594(9) 0.24301(5) 0.0162(2) Uani 1 1 d . . . . .
C44 C 0.35619(6) 0.52673(10) 0.04400(5) 0.0183(2) Uani 1 1 d . . . . .
C45 C 0.34495(6) 0.62776(10) 0.01136(5) 0.0223(2) Uani 1 1 d . . . . .
C46 C 0.30821(7) 0.62317(11) -0.04830(6) 0.0273(3) Uani 1 1 d . . . . .
H46 H 0.300812 0.690056 -0.071112 0.033 Uiso 1 1 calc R . . . .
C47 C 0.28241(7) 0.52310(12) -0.07475(6) 0.0286(3) Uani 1 1 d . . . . .
H47 H 0.258403 0.521433 -0.115589 0.034 Uiso 1 1 calc R . . . .
C48 C 0.29158(7) 0.42542(11) -0.04171(5) 0.0251(2) Uani 1 1 d . . . . .
H48 H 0.272793 0.357363 -0.060107 0.030 Uiso 1 1 calc R . . . .
C49 C 0.32784(6) 0.42462(10) 0.01809(5) 0.0201(2) Uani 1 1 d . . . . .
C50 C 0.36762(7) 0.74096(10) 0.03952(6) 0.0265(3) Uani 1 1 d . . . . .
H50 H 0.402369 0.727325 0.078357 0.032 Uiso 1 1 calc R . . . .
C51 C 0.40728(8) 0.81486(12) 0.00106(7) 0.0343(3) Uani 1 1 d . . . . .
H51A H 0.448469 0.773316 -0.009279 0.051 Uiso 1 1 calc GR . . . .
H51B H 0.425886 0.882214 0.023490 0.051 Uiso 1 1 calc GR . . . .
H51C H 0.372802 0.836210 -0.035580 0.051 Uiso 1 1 calc GR . . . .
C52 C 0.30093(8) 0.80237(12) 0.05304(7) 0.0348(3) Uani 1 1 d . . . . .
H52A H 0.265019 0.814404 0.015817 0.052 Uiso 1 1 calc GR . . . .
H52B H 0.316398 0.874673 0.071508 0.052 Uiso 1 1 calc GR . . . .
H52C H 0.278472 0.757522 0.080480 0.052 Uiso 1 1 calc GR . . . .
C53 C 0.33094(7) 0.31514(10) 0.05219(5) 0.0232(2) Uani 1 1 d . . . . .
H53 H 0.355738 0.329160 0.094600 0.028 Uiso 1 1 calc R . . . .
C54 C 0.37409(9) 0.22414(11) 0.02654(6) 0.0326(3) Uani 1 1 d . . . . .
H54A H 0.348201 0.204728 -0.013899 0.049 Uiso 1 1 calc GR . . . .
H54B H 0.378258 0.157653 0.052039 0.049 Uiso 1 1 calc GR . . . .
H54C H 0.423354 0.251997 0.025127 0.049 Uiso 1 1 calc GR . . . .
C55 C 0.51561(7) 0.60139(12) 0.07722(6) 0.0262(3) Uani 1 1 d . . . . .
H55A H 0.491608 0.589110 0.035441 0.039 Uiso 1 1 calc GR . . . .
H55B H 0.567983 0.583102 0.082575 0.039 Uiso 1 1 calc GR . . . .
H55C H 0.510094 0.679876 0.087743 0.039 Uiso 1 1 calc GR . . . .
C56 C 0.50662(7) 0.40722(11) 0.10966(6) 0.0254(3) Uani 1 1 d . . . . .
H56A H 0.481076 0.354841 0.131436 0.038 Uiso 1 1 calc GR . . . .
H56B H 0.559710 0.402706 0.125315 0.038 Uiso 1 1 calc GR . . . .
H56C H 0.496145 0.387903 0.067119 0.038 Uiso 1 1 calc GR . . . .
C57 C 0.25252(8) 0.27301(12) 0.05151(6) 0.0304(3) Uani 1 1 d . . . . .
H57A H 0.224721 0.330995 0.067645 0.046 Uiso 1 1 calc GR . . . .
H57B H 0.254775 0.205474 0.076063 0.046 Uiso 1 1 calc GR . . . .
H57C H 0.228087 0.255722 0.010379 0.046 Uiso 1 1 calc GR . . . .

loop_
_atom_site_aniso_label
_atom_site_aniso_U_11
_atom_site_aniso_U_22
_atom_site_aniso_U_33
_atom_site_aniso_U_23
_atom_site_aniso_U_13
_atom_site_aniso_U_12
P1 0.01825(14) 0.01861(15) 0.01238(14) 0.00260(9) 0.00606(10) 0.00203(9)
N1 0.0199(4) 0.0150(4) 0.0159(4) 0.0020(3) 0.0064(3) 0.0021(3)
N2 0.0195(4) 0.0154(4) 0.0157(4) 0.0012(3) 0.0076(3) 0.0017(3)
N3 0.0189(4) 0.0207(5) 0.0126(4) 0.0017(3) 0.0060(3) 0.0013(3)
C1 0.0214(5) 0.0136(5) 0.0111(5) 0.0001(4) 0.0049(4) -0.0008(4)
C2 0.0206(5) 0.0193(5) 0.0209(5) 0.0007(4) 0.0068(4) 0.0041(4)
C3 0.0202(5) 0.0206(5) 0.0208(5) 0.0006(4) 0.0084(4) 0.0030(4)
C4 0.0198(5) 0.0153(5) 0.0123(5) 0.0004(4) 0.0060(4) -0.0004(4)
C5 0.0216(5) 0.0130(5) 0.0129(5) 0.0012(4) 0.0072(4) 0.0005(4)
C6 0.0188(5) 0.0237(6) 0.0169(5) 0.0020(4) 0.0064(4) 0.0006(4)
C7 0.0216(5) 0.0219(5) 0.0177(5) 0.0011(4) 0.0062(4) -0.0026(4)
C8 0.0200(5) 0.0161(5) 0.0144(5) -0.0005(4) 0.0052(4) -0.0011(4)
C9 0.0272(5) 0.0168(5) 0.0197(5) -0.0027(4) 0.0080(4) -0.0015(4)
C10 0.0363(6) 0.0243(6) 0.0207(6) -0.0074(5) 0.0055(5) -0.0073(5)
C11 0.0369(7) 0.0323(7) 0.0157(6) -0.0015(5) 0.0002(5) -0.0084(5)
C12 0.0250(5) 0.0258(6) 0.0205(6) 0.0047(5) 0.0004(4) -0.0023(4)
C13 0.0211(5) 0.0171(5) 0.0158(5) 0.0002(4) 0.0039(4) -0.0003(4)
C14 0.0239(5) 0.0147(5) 0.0152(5) 0.0016(4) 0.0081(4) 0.0031(4)
C15 0.0271(5) 0.0203(5) 0.0153(5) 0.0015(4) 0.0080(4) 0.0053(4)
C16 0.0394(7) 0.0239(6) 0.0166(5) 0.0049(5) 0.0099(5) 0.0084(5)
C17 0.0487(8) 0.0169(6) 0.0262(6) 0.0054(5) 0.0183(6) 0.0049(5)
C18 0.0417(7) 0.0163(5) 0.0252(6) -0.0018(5) 0.0139(5) -0.0021(5)
C19 0.0288(6) 0.0172(5) 0.0173(5) -0.0010(4) 0.0095(4) 0.0011(4)
C20 0.0294(6) 0.0271(6) 0.0159(5) -0.0016(4) 0.0045(4) 0.0020(5)
C21 0.0317(6) 0.0334(7) 0.0175(6) -0.0050(5) 0.0056(5) 0.0035(5)
C22 0.0291(6) 0.0509(9) 0.0263(7) -0.0065(6) 0.0060(5) 0.0029(6)
C23 0.0318(6) 0.0200(5) 0.0177(5) -0.0025(4) 0.0054(4) -0.0039(4)
C24 0.0322(6) 0.0275(6) 0.0278(6) -0.0100(5) 0.0087(5) -0.0047(5)
C25 0.0364(7) 0.0512(9) 0.0186(6) -0.0076(6) 0.0097(5) -0.0123(6)
C26 0.0170(5) 0.0166(5) 0.0173(5) 0.0033(4) 0.0063(4) 0.0006(4)
C27 0.0168(5) 0.0187(5) 0.0215(6) 0.0002(4) 0.0069(4) -0.0012(4)
C28 0.0226(5) 0.0175(5) 0.0309(6) 0.0009(5) 0.0095(4) -0.0019(4)
C29 0.0225(5) 0.0208(6) 0.0325(6) 0.0100(5) 0.0092(5) 0.0003(4)
C30 0.0219(5) 0.0280(6) 0.0199(5) 0.0085(5) 0.0074(4) 0.0011(4)
C31 0.0196(5) 0.0228(6) 0.0175(5) 0.0027(4) 0.0074(4) 0.0012(4)
C32 0.0256(6) 0.0206(5) 0.0204(6) -0.0036(4) 0.0066(4) -0.0028(4)
C33 0.0279(6) 0.0253(6) 0.0286(6) -0.0101(5) 0.0095(5) -0.0050(5)
C34 0.0309(6) 0.0378(7) 0.0238(6) -0.0074(5) 0.0001(5) 0.0051(5)
C35 0.0386(7) 0.0259(6) 0.0164(6) 0.0002(5) 0.0094(5) 0.0022(5)
C36 0.0426(8) 0.0468(8) 0.0190(6) -0.0082(6) 0.0064(5) -0.0003(6)
C37 0.0436(8) 0.0464(8) 0.0313(7) -0.0035(6) 0.0140(6) 0.0171(7)
C38 0.0217(5) 0.0241(6) 0.0168(5) 0.0019(4) 0.0083(4) 0.0022(4)
C39 0.0250(6) 0.0345(7) 0.0187(5) 0.0093(5) 0.0075(4) 0.0035(5)
C40 0.0233(5) 0.0250(6) 0.0317(7) 0.0135(5) 0.0095(5) 0.0049(4)
C41 0.0212(5) 0.0167(5) 0.0324(6) 0.0028(5) 0.0097(4) 0.0006(4)
C42 0.0196(5) 0.0173(5) 0.0190(5) 0.0014(4) 0.0064(4) -0.0012(4)
C43 0.0160(5) 0.0177(5) 0.0162(5) 0.0030(4) 0.0062(4) -0.0006(4)
C44 0.0193(5) 0.0244(6) 0.0129(5) 0.0022(4) 0.0076(4) 0.0020(4)
C45 0.0239(5) 0.0266(6) 0.0187(6) 0.0045(5) 0.0096(4) 0.0046(4)
C46 0.0303(6) 0.0343(7) 0.0183(6) 0.0099(5) 0.0073(5) 0.0063(5)
C47 0.0272(6) 0.0449(8) 0.0139(5) 0.0049(5) 0.0048(4) 0.0026(5)
C48 0.0262(6) 0.0349(7) 0.0157(5) -0.0019(5) 0.0075(4) -0.0030(5)
C49 0.0222(5) 0.0258(6) 0.0144(5) 0.0001(4) 0.0086(4) 0.0003(4)
C50 0.0338(6) 0.0227(6) 0.0255(6) 0.0060(5) 0.0119(5) 0.0041(5)
C51 0.0439(8) 0.0268(6) 0.0367(7) 0.0062(6) 0.0189(6) -0.0004(5)
C52 0.0430(8) 0.0261(6) 0.0403(8) 0.0067(6) 0.0200(6) 0.0070(5)
C53 0.0327(6) 0.0232(6) 0.0150(5) -0.0017(4) 0.0082(4) -0.0031(5)
C54 0.0480(8) 0.0263(6) 0.0260(6) -0.0037(5) 0.0132(6) 0.0026(5)
C55 0.0242(6) 0.0360(7) 0.0209(6) 0.0051(5) 0.0102(4) -0.0023(5)
C56 0.0253(6) 0.0298(6) 0.0225(6) -0.0011(5) 0.0079(4) 0.0072(5)
C57 0.0397(7) 0.0325(7) 0.0205(6) -0.0042(5) 0.0095(5) -0.0131(5)

_geom_special_details            
;
 All esds (except the esd in the dihedral angle between two l.s. planes)
 are estimated using the full covariance matrix.  The cell esds are taken
 into account individually in the estimation of esds in distances, angles
 and torsion angles; correlations between esds in cell parameters are only
 used when they are defined by crystal symmetry.  An approximate (isotropic)
 treatment of cell esds is used for estimating esds involving l.s. planes.
;
loop_
_geom_bond_atom_site_label_1
_geom_bond_atom_site_label_2
_geom_bond_distance
_geom_bond_site_symmetry_2
_geom_bond_publ_flag
P1 C4 1.8203(11) . ?
P1 C5 1.7354(11) . ?
N1 C1 1.4025(13) . ?
N1 C2 1.3994(14) . ?
N1 C14 1.4396(14) . ?
N2 C1 1.4115(14) . ?
N2 C3 1.3996(14) . ?
N2 C26 1.4386(14) . ?
N3 C5 1.3884(14) . ?
N3 C6 1.4918(14) . ?
N3 C44 1.4370(14) . ?
C1 C4 1.3844(15) . ?
C2 H2 0.9500 . ?
C2 C3 1.3299(17) . ?
C3 H3 0.9500 . ?
C4 C43 1.4814(14) . ?
C5 C8 1.5480(14) . ?
C6 C7 1.5266(16) . ?
C6 C55 1.5308(16) . ?
C6 C56 1.5342(16) . ?
C7 H7A 0.9900 . ?
C7 H7B 0.9900 . ?
C7 C8 1.5475(15) . ?
C8 C9 1.5381(15) . ?
C8 C13 1.5503(15) . ?
C9 H9A 0.9900 . ?
C9 H9B 0.9900 . ?
C9 C10 1.5315(16) . ?
C10 H10A 0.9900 . ?
C10 H10B 0.9900 . ?
C10 C11 1.5268(18) . ?
C11 H11A 0.9900 . ?
C11 H11B 0.9900 . ?
C11 C12 1.5243(18) . ?
C12 H12A 0.9900 . ?
C12 H12B 0.9900 . ?
C12 C13 1.5369(15) . ?
C13 H13A 0.9900 . ?
C13 H13B 0.9900 . ?
C14 C15 1.4044(15) . ?
C14 C19 1.4032(16) . ?
C15 C16 1.3957(17) . ?
C15 C20 1.5166(16) . ?
C16 H16 0.9500 . ?
C16 C17 1.3792(19) . ?
C17 H17 0.9500 . ?
C17 C18 1.3904(18) . ?
C18 H18 0.9500 . ?
C18 C19 1.3948(16) . ?
C19 C23 1.5190(16) . ?
C20 H20 1.0000 . ?
C20 C21 1.5360(17) . ?
C20 C22 1.5350(17) . ?
C21 H21A 0.9800 . ?
C21 H21B 0.9800 . ?
C21 H21C 0.9800 . ?
C22 H22A 0.9800 . ?
C22 H22B 0.9800 . ?
C22 H22C 0.9800 . ?
C23 H23 1.0000 . ?
C23 C24 1.5288(16) . ?
C23 C25 1.5332(18) . ?
C24 H24A 0.9800 . ?
C24 H24B 0.9800 . ?
C24 H24C 0.9800 . ?
C25 H25A 0.9800 . ?
C25 H25B 0.9800 . ?
C25 H25C 0.9800 . ?
C26 C27 1.4056(16) . ?
C26 C31 1.4034(16) . ?
C27 C28 1.3959(16) . ?
C27 C32 1.5222(16) . ?
C28 H28 0.9500 . ?
C28 C29 1.3863(18) . ?
C29 H29 0.9500 . ?
C29 C30 1.3833(18) . ?
C30 H30 0.9500 . ?
C30 C31 1.3962(16) . ?
C31 C35 1.5183(17) . ?
C32 H32 1.0000 . ?
C32 C33 1.5283(16) . ?
C32 C34 1.5378(17) . ?
C33 H33A 0.9800 . ?
C33 H33B 0.9800 . ?
C33 H33C 0.9800 . ?
C34 H34A 0.9800 . ?
C34 H34B 0.9800 . ?
C34 H34C 0.9800 . ?
C35 H35 1.0000 . ?
C35 C36 1.5315(18) . ?
C35 C37 1.5358(19) . ?
C36 H36A 0.9800 . ?
C36 H36B 0.9800 . ?
C36 H36C 0.9800 . ?
C37 H37A 0.9800 . ?
C37 H37B 0.9800 . ?
C37 H37C 0.9800 . ?
C38 H38 0.9500 . ?
C38 C39 1.3933(16) . ?
C38 C43 1.3950(15) . ?
C39 H39 0.9500 . ?
C39 C40 1.3865(19) . ?
C40 H40 0.9500 . ?
C40 C41 1.3879(19) . ?
C41 H41 0.9500 . ?
C41 C42 1.3865(16) . ?
C42 H42 0.9500 . ?
C42 C43 1.4030(16) . ?
C44 C45 1.4137(16) . ?
C44 C49 1.4124(16) . ?
C45 C46 1.3976(17) . ?
C45 C50 1.5221(18) . ?
C46 H46 0.9500 . ?
C46 C47 1.383(2) . ?
C47 H47 0.9500 . ?
C47 C48 1.3833(19) . ?
C48 H48 0.9500 . ?
C48 C49 1.3967(16) . ?
C49 C53 1.5195(16) . ?
C50 H50 1.0000 . ?
C50 C51 1.5354(18) . ?
C50 C52 1.5240(18) . ?
C51 H51A 0.9800 . ?
C51 H51B 0.9800 . ?
C51 H51C 0.9800 . ?
C52 H52A 0.9800 . ?
C52 H52B 0.9800 . ?
C52 H52C 0.9800 . ?
C53 H53 1.0000 . ?
C53 C54 1.5363(18) . ?
C53 C57 1.5378(17) . ?
C54 H54A 0.9800 . ?
C54 H54B 0.9800 . ?
C54 H54C 0.9800 . ?
C55 H55A 0.9800 . ?
C55 H55B 0.9800 . ?
C55 H55C 0.9800 . ?
C56 H56A 0.9800 . ?
C56 H56B 0.9800 . ?
C56 H56C 0.9800 . ?
C57 H57A 0.9800 . ?
C57 H57B 0.9800 . ?
C57 H57C 0.9800 . ?

loop_
_geom_angle_atom_site_label_1
_geom_angle_atom_site_label_2
_geom_angle_atom_site_label_3
_geom_angle
_geom_angle_site_symmetry_1
_geom_angle_site_symmetry_3
_geom_angle_publ_flag
C5 P1 C4 110.87(5) . . ?
C1 N1 C14 132.23(9) . . ?
C2 N1 C1 110.19(9) . . ?
C2 N1 C14 116.72(9) . . ?
C1 N2 C26 129.15(9) . . ?
C3 N2 C1 110.06(9) . . ?
C3 N2 C26 119.82(9) . . ?
C5 N3 C6 114.48(9) . . ?
C5 N3 C44 123.44(9) . . ?
C44 N3 C6 121.84(9) . . ?
N1 C1 N2 103.26(9) . . ?
C4 C1 N1 128.33(10) . . ?
C4 C1 N2 128.29(10) . . ?
N1 C2 H2 125.8 . . ?
C3 C2 N1 108.38(10) . . ?
C3 C2 H2 125.8 . . ?
N2 C3 H3 125.9 . . ?
C2 C3 N2 108.10(10) . . ?
C2 C3 H3 125.9 . . ?
C1 C4 P1 118.02(8) . . ?
C1 C4 C43 119.36(9) . . ?
C43 C4 P1 119.46(8) . . ?
N3 C5 P1 116.35(8) . . ?
N3 C5 C8 107.33(9) . . ?
C8 C5 P1 136.06(8) . . ?
N3 C6 C7 100.08(9) . . ?
N3 C6 C55 113.91(9) . . ?
N3 C6 C56 110.19(9) . . ?
C7 C6 C55 112.38(10) . . ?
C7 C6 C56 114.00(9) . . ?
C55 C6 C56 106.43(10) . . ?
C6 C7 H7A 110.3 . . ?
C6 C7 H7B 110.3 . . ?
C6 C7 C8 107.11(9) . . ?
H7A C7 H7B 108.5 . . ?
C8 C7 H7A 110.3 . . ?
C8 C7 H7B 110.3 . . ?
C5 C8 C13 115.49(8) . . ?
C7 C8 C5 101.77(9) . . ?
C7 C8 C13 109.97(9) . . ?
C9 C8 C5 109.45(9) . . ?
C9 C8 C7 111.51(9) . . ?
C9 C8 C13 108.56(9) . . ?
C8 C9 H9A 109.0 . . ?
C8 C9 H9B 109.0 . . ?
H9A C9 H9B 107.8 . . ?
C10 C9 C8 112.88(10) . . ?
C10 C9 H9A 109.0 . . ?
C10 C9 H9B 109.0 . . ?
C9 C10 H10A 109.3 . . ?
C9 C10 H10B 109.3 . . ?
H10A C10 H10B 108.0 . . ?
C11 C10 C9 111.50(10) . . ?
C11 C10 H10A 109.3 . . ?
C11 C10 H10B 109.3 . . ?
C10 C11 H11A 109.5 . . ?
C10 C11 H11B 109.5 . . ?
H11A C11 H11B 108.1 . . ?
C12 C11 C10 110.56(10) . . ?
C12 C11 H11A 109.5 . . ?
C12 C11 H11B 109.5 . . ?
C11 C12 H12A 109.4 . . ?
C11 C12 H12B 109.4 . . ?
C11 C12 C13 111.01(10) . . ?
H12A C12 H12B 108.0 . . ?
C13 C12 H12A 109.4 . . ?
C13 C12 H12B 109.4 . . ?
C8 C13 H13A 109.1 . . ?
C8 C13 H13B 109.1 . . ?
C12 C13 C8 112.71(9) . . ?
C12 C13 H13A 109.1 . . ?
C12 C13 H13B 109.1 . . ?
H13A C13 H13B 107.8 . . ?
C15 C14 N1 117.85(10) . . ?
C19 C14 N1 119.04(10) . . ?
C19 C14 C15 122.06(10) . . ?
C14 C15 C20 122.82(10) . . ?
C16 C15 C14 117.70(11) . . ?
C16 C15 C20 119.48(10) . . ?
C15 C16 H16 119.3 . . ?
C17 C16 C15 121.32(11) . . ?
C17 C16 H16 119.3 . . ?
C16 C17 H17 120.0 . . ?
C16 C17 C18 119.95(11) . . ?
C18 C17 H17 120.0 . . ?
C17 C18 H18 119.5 . . ?
C17 C18 C19 121.08(12) . . ?
C19 C18 H18 119.5 . . ?
C14 C19 C23 120.90(10) . . ?
C18 C19 C14 117.74(11) . . ?
C18 C19 C23 121.31(10) . . ?
C15 C20 H20 108.0 . . ?
C15 C20 C21 110.54(10) . . ?
C15 C20 C22 111.20(10) . . ?
C21 C20 H20 108.0 . . ?
C22 C20 H20 108.0 . . ?
C22 C20 C21 110.96(10) . . ?
C20 C21 H21A 109.5 . . ?
C20 C21 H21B 109.5 . . ?
C20 C21 H21C 109.5 . . ?
H21A C21 H21B 109.5 . . ?
H21A C21 H21C 109.5 . . ?
H21B C21 H21C 109.5 . . ?
C20 C22 H22A 109.5 . . ?
C20 C22 H22B 109.5 . . ?
C20 C22 H22C 109.5 . . ?
H22A C22 H22B 109.5 . . ?
H22A C22 H22C 109.5 . . ?
H22B C22 H22C 109.5 . . ?
C19 C23 H23 107.7 . . ?
C19 C23 C24 113.04(10) . . ?
C19 C23 C25 110.59(10) . . ?
C24 C23 H23 107.7 . . ?
C24 C23 C25 110.03(10) . . ?
C25 C23 H23 107.7 . . ?
C23 C24 H24A 109.5 . . ?
C23 C24 H24B 109.5 . . ?
C23 C24 H24C 109.5 . . ?
H24A C24 H24B 109.5 . . ?
H24A C24 H24C 109.5 . . ?
H24B C24 H24C 109.5 . . ?
C23 C25 H25A 109.5 . . ?
C23 C25 H25B 109.5 . . ?
C23 C25 H25C 109.5 . . ?
H25A C25 H25B 109.5 . . ?
H25A C25 H25C 109.5 . . ?
H25B C25 H25C 109.5 . . ?
C27 C26 N2 119.13(10) . . ?
C31 C26 N2 118.69(10) . . ?
C31 C26 C27 122.10(10) . . ?
C26 C27 C32 120.60(10) . . ?
C28 C27 C26 117.60(10) . . ?
C28 C27 C32 121.70(10) . . ?
C27 C28 H28 119.4 . . ?
C29 C28 C27 121.11(11) . . ?
C29 C28 H28 119.4 . . ?
C28 C29 H29 119.9 . . ?
C30 C29 C28 120.12(11) . . ?
C30 C29 H29 119.9 . . ?
C29 C30 H30 119.4 . . ?
C29 C30 C31 121.11(11) . . ?
C31 C30 H30 119.4 . . ?
C26 C31 C35 122.58(10) . . ?
C30 C31 C26 117.74(11) . . ?
C30 C31 C35 119.66(10) . . ?
C27 C32 H32 108.0 . . ?
C27 C32 C33 113.75(10) . . ?
C27 C32 C34 109.77(10) . . ?
C33 C32 H32 108.0 . . ?
C33 C32 C34 109.11(10) . . ?
C34 C32 H32 108.0 . . ?
C32 C33 H33A 109.5 . . ?
C32 C33 H33B 109.5 . . ?
C32 C33 H33C 109.5 . . ?
H33A C33 H33B 109.5 . . ?
H33A C33 H33C 109.5 . . ?
H33B C33 H33C 109.5 . . ?
C32 C34 H34A 109.5 . . ?
C32 C34 H34B 109.5 . . ?
C32 C34 H34C 109.5 . . ?
H34A C34 H34B 109.5 . . ?
H34A C34 H34C 109.5 . . ?
H34B C34 H34C 109.5 . . ?
C31 C35 H35 108.1 . . ?
C31 C35 C36 113.11(11) . . ?
C31 C35 C37 109.73(11) . . ?
C36 C35 H35 108.1 . . ?
C36 C35 C37 109.43(11) . . ?
C37 C35 H35 108.1 . . ?
C35 C36 H36A 109.5 . . ?
C35 C36 H36B 109.5 . . ?
C35 C36 H36C 109.5 . . ?
H36A C36 H36B 109.5 . . ?
H36A C36 H36C 109.5 . . ?
H36B C36 H36C 109.5 . . ?
C35 C37 H37A 109.5 . . ?
C35 C37 H37B 109.5 . . ?
C35 C37 H37C 109.5 . . ?
H37A C37 H37B 109.5 . . ?
H37A C37 H37C 109.5 . . ?
H37B C37 H37C 109.5 . . ?
C39 C38 H38 119.5 . . ?
C39 C38 C43 120.99(11) . . ?
C43 C38 H38 119.5 . . ?
C38 C39 H39 119.7 . . ?
C40 C39 C38 120.52(11) . . ?
C40 C39 H39 119.7 . . ?
C39 C40 H40 120.3 . . ?
C39 C40 C41 119.34(11) . . ?
C41 C40 H40 120.3 . . ?
C40 C41 H41 120.0 . . ?
C42 C41 C40 120.03(11) . . ?
C42 C41 H41 120.0 . . ?
C41 C42 H42 119.2 . . ?
C41 C42 C43 121.58(11) . . ?
C43 C42 H42 119.2 . . ?
C38 C43 C4 121.80(10) . . ?
C38 C43 C42 117.51(10) . . ?
C42 C43 C4 120.68(10) . . ?
C45 C44 N3 118.23(10) . . ?
C49 C44 N3 120.73(10) . . ?
C49 C44 C45 121.04(10) . . ?
C44 C45 C50 122.62(10) . . ?
C46 C45 C44 118.18(11) . . ?
C46 C45 C50 119.12(11) . . ?
C45 C46 H46 119.4 . . ?
C47 C46 C45 121.25(12) . . ?
C47 C46 H46 119.4 . . ?
C46 C47 H47 120.0 . . ?
C46 C47 C48 119.95(11) . . ?
C48 C47 H47 120.0 . . ?
C47 C48 H48 119.3 . . ?
C47 C48 C49 121.47(12) . . ?
C49 C48 H48 119.3 . . ?
C44 C49 C53 123.95(10) . . ?
C48 C49 C44 118.02(11) . . ?
C48 C49 C53 117.95(11) . . ?
C45 C50 H50 107.7 . . ?
C45 C50 C51 113.21(11) . . ?
C45 C50 C52 110.37(11) . . ?
C51 C50 H50 107.7 . . ?
C52 C50 H50 107.7 . . ?
C52 C50 C51 109.95(11) . . ?
C50 C51 H51A 109.5 . . ?
C50 C51 H51B 109.5 . . ?
C50 C51 H51C 109.5 . . ?
H51A C51 H51B 109.5 . . ?
H51A C51 H51C 109.5 . . ?
H51B C51 H51C 109.5 . . ?
C50 C52 H52A 109.5 . . ?
C50 C52 H52B 109.5 . . ?
C50 C52 H52C 109.5 . . ?
H52A C52 H52B 109.5 . . ?
H52A C52 H52C 109.5 . . ?
H52B C52 H52C 109.5 . . ?
C49 C53 H53 108.4 . . ?
C49 C53 C54 112.59(10) . . ?
C49 C53 C57 109.85(10) . . ?
C54 C53 H53 108.4 . . ?
C54 C53 C57 109.22(11) . . ?
C57 C53 H53 108.4 . . ?
C53 C54 H54A 109.5 . . ?
C53 C54 H54B 109.5 . . ?
C53 C54 H54C 109.5 . . ?
H54A C54 H54B 109.5 . . ?
H54A C54 H54C 109.5 . . ?
H54B C54 H54C 109.5 . . ?
C6 C55 H55A 109.5 . . ?
C6 C55 H55B 109.5 . . ?
C6 C55 H55C 109.5 . . ?
H55A C55 H55B 109.5 . . ?
H55A C55 H55C 109.5 . . ?
H55B C55 H55C 109.5 . . ?
C6 C56 H56A 109.5 . . ?
C6 C56 H56B 109.5 . . ?
C6 C56 H56C 109.5 . . ?
H56A C56 H56B 109.5 . . ?
H56A C56 H56C 109.5 . . ?
H56B C56 H56C 109.5 . . ?
C53 C57 H57A 109.5 . . ?
C53 C57 H57B 109.5 . . ?
C53 C57 H57C 109.5 . . ?
H57A C57 H57B 109.5 . . ?
H57A C57 H57C 109.5 . . ?
H57B C57 H57C 109.5 . . ?

loop_
_geom_torsion_atom_site_label_1
_geom_torsion_atom_site_label_2
_geom_torsion_atom_site_label_3
_geom_torsion_atom_site_label_4
_geom_torsion
_geom_torsion_site_symmetry_1
_geom_torsion_site_symmetry_2
_geom_torsion_site_symmetry_3
_geom_torsion_site_symmetry_4
_geom_torsion_publ_flag
P1 C4 C43 C38 136.27(9) . . . . ?
P1 C4 C43 C42 -42.16(13) . . . . ?
P1 C5 C8 C7 -159.01(9) . . . . ?
P1 C5 C8 C9 -40.93(14) . . . . ?
P1 C5 C8 C13 81.92(13) . . . . ?
N1 C1 C4 P1 -22.54(15) . . . . ?
N1 C1 C4 C43 177.63(10) . . . . ?
N1 C2 C3 N2 -0.91(13) . . . . ?
N1 C14 C15 C16 164.10(10) . . . . ?
N1 C14 C15 C20 -16.89(16) . . . . ?
N1 C14 C19 C18 -165.40(10) . . . . ?
N1 C14 C19 C23 12.08(16) . . . . ?
N2 C1 C4 P1 152.84(9) . . . . ?
N2 C1 C4 C43 -6.99(17) . . . . ?
N2 C26 C27 C28 177.90(10) . . . . ?
N2 C26 C27 C32 -5.70(15) . . . . ?
N2 C26 C31 C30 -179.68(10) . . . . ?
N2 C26 C31 C35 1.90(16) . . . . ?
N3 C5 C8 C7 14.69(10) . . . . ?
N3 C5 C8 C9 132.78(9) . . . . ?
N3 C5 C8 C13 -104.37(10) . . . . ?
N3 C6 C7 C8 29.78(11) . . . . ?
N3 C44 C45 C46 176.23(10) . . . . ?
N3 C44 C45 C50 -7.07(16) . . . . ?
N3 C44 C49 C48 -176.21(10) . . . . ?
N3 C44 C49 C53 7.08(17) . . . . ?
C1 N1 C2 C3 0.98(13) . . . . ?
C1 N1 C14 C15 115.73(13) . . . . ?
C1 N1 C14 C19 -75.73(15) . . . . ?
C1 N2 C3 C2 0.54(13) . . . . ?
C1 N2 C26 C27 -66.52(15) . . . . ?
C1 N2 C26 C31 116.64(12) . . . . ?
C1 C4 C43 C38 -64.19(14) . . . . ?
C1 C4 C43 C42 117.38(12) . . . . ?
C2 N1 C1 N2 -0.62(11) . . . . ?
C2 N1 C1 C4 175.66(11) . . . . ?
C2 N1 C14 C15 -76.11(13) . . . . ?
C2 N1 C14 C19 92.43(13) . . . . ?
C3 N2 C1 N1 0.06(11) . . . . ?
C3 N2 C1 C4 -176.21(11) . . . . ?
C3 N2 C26 C27 101.03(12) . . . . ?
C3 N2 C26 C31 -75.81(13) . . . . ?
C4 P1 C5 N3 166.13(8) . . . . ?
C4 P1 C5 C8 -20.58(12) . . . . ?
C5 P1 C4 C1 155.40(8) . . . . ?
C5 P1 C4 C43 -44.79(10) . . . . ?
C5 N3 C6 C7 -21.41(11) . . . . ?
C5 N3 C6 C55 -141.54(10) . . . . ?
C5 N3 C6 C56 98.95(11) . . . . ?
C5 N3 C44 C45 102.03(12) . . . . ?
C5 N3 C44 C49 -78.55(14) . . . . ?
C5 C8 C9 C10 -179.02(9) . . . . ?
C5 C8 C13 C12 -177.71(10) . . . . ?
C6 N3 C5 P1 179.42(7) . . . . ?
C6 N3 C5 C8 4.29(12) . . . . ?
C6 N3 C44 C45 -84.01(13) . . . . ?
C6 N3 C44 C49 95.41(13) . . . . ?
C6 C7 C8 C5 -28.06(11) . . . . ?
C6 C7 C8 C9 -144.66(9) . . . . ?
C6 C7 C8 C13 94.86(10) . . . . ?
C7 C8 C9 C10 -67.20(12) . . . . ?
C7 C8 C13 C12 67.85(12) . . . . ?
C8 C9 C10 C11 -56.22(14) . . . . ?
C9 C8 C13 C12 -54.40(12) . . . . ?
C9 C10 C11 C12 55.78(14) . . . . ?
C10 C11 C12 C13 -55.89(13) . . . . ?
C11 C12 C13 C8 56.57(13) . . . . ?
C13 C8 C9 C10 54.10(12) . . . . ?
C14 N1 C1 N2 168.12(10) . . . . ?
C14 N1 C1 C4 -15.61(19) . . . . ?
C14 N1 C2 C3 -169.70(10) . . . . ?
C14 C15 C16 C17 1.93(18) . . . . ?
C14 C15 C20 C21 -120.63(12) . . . . ?
C14 C15 C20 C22 115.66(13) . . . . ?
C14 C19 C23 C24 150.67(11) . . . . ?
C14 C19 C23 C25 -85.45(14) . . . . ?
C15 C14 C19 C18 2.64(17) . . . . ?
C15 C14 C19 C23 -179.89(11) . . . . ?
C15 C16 C17 C18 1.5(2) . . . . ?
C16 C15 C20 C21 58.37(14) . . . . ?
C16 C15 C20 C22 -65.35(15) . . . . ?
C16 C17 C18 C19 -3.1(2) . . . . ?
C17 C18 C19 C14 0.99(19) . . . . ?
C17 C18 C19 C23 -176.48(12) . . . . ?
C18 C19 C23 C24 -31.95(16) . . . . ?
C18 C19 C23 C25 91.94(14) . . . . ?
C19 C14 C15 C16 -4.07(17) . . . . ?
C19 C14 C15 C20 174.94(11) . . . . ?
C20 C15 C16 C17 -177.11(12) . . . . ?
C26 N2 C1 N1 168.57(10) . . . . ?
C26 N2 C1 C4 -7.70(18) . . . . ?
C26 N2 C3 C2 -169.21(10) . . . . ?
C26 C27 C28 C29 3.07(16) . . . . ?
C26 C27 C32 C33 160.10(10) . . . . ?
C26 C27 C32 C34 -77.33(13) . . . . ?
C26 C31 C35 C36 -129.84(12) . . . . ?
C26 C31 C35 C37 107.66(13) . . . . ?
C27 C26 C31 C30 3.58(16) . . . . ?
C27 C26 C31 C35 -174.84(11) . . . . ?
C27 C28 C29 C30 0.91(18) . . . . ?
C28 C27 C32 C33 -23.65(15) . . . . ?
C28 C27 C32 C34 98.92(13) . . . . ?
C28 C29 C30 C31 -2.82(17) . . . . ?
C29 C30 C31 C26 0.60(17) . . . . ?
C29 C30 C31 C35 179.07(11) . . . . ?
C30 C31 C35 C36 51.76(16) . . . . ?
C30 C31 C35 C37 -70.73(14) . . . . ?
C31 C26 C27 C28 -5.37(16) . . . . ?
C31 C26 C27 C32 171.03(10) . . . . ?
C32 C27 C28 C29 -173.29(11) . . . . ?
C38 C39 C40 C41 0.95(18) . . . . ?
C39 C38 C43 C4 -179.99(10) . . . . ?
C39 C38 C43 C42 -1.51(16) . . . . ?
C39 C40 C41 C42 -1.20(17) . . . . ?
C40 C41 C42 C43 0.08(17) . . . . ?
C41 C42 C43 C4 179.75(10) . . . . ?
C41 C42 C43 C38 1.26(16) . . . . ?
C43 C38 C39 C40 0.43(18) . . . . ?
C44 N3 C5 P1 -6.22(13) . . . . ?
C44 N3 C5 C8 178.65(9) . . . . ?
C44 N3 C6 C7 164.12(9) . . . . ?
C44 N3 C6 C55 44.00(14) . . . . ?
C44 N3 C6 C56 -75.51(12) . . . . ?
C44 C45 C46 C47 0.95(18) . . . . ?
C44 C45 C50 C51 134.78(12) . . . . ?
C44 C45 C50 C52 -101.50(13) . . . . ?
C44 C49 C53 C54 -119.71(13) . . . . ?
C44 C49 C53 C57 118.33(12) . . . . ?
C45 C44 C49 C48 3.19(17) . . . . ?
C45 C44 C49 C53 -173.52(11) . . . . ?
C45 C46 C47 C48 1.2(2) . . . . ?
C46 C45 C50 C51 -48.55(16) . . . . ?
C46 C45 C50 C52 75.18(14) . . . . ?
C46 C47 C48 C49 -1.23(19) . . . . ?
C47 C48 C49 C44 -0.96(18) . . . . ?
C47 C48 C49 C53 175.95(11) . . . . ?
C48 C49 C53 C54 63.58(15) . . . . ?
C48 C49 C53 C57 -58.38(14) . . . . ?
C49 C44 C45 C46 -3.19(17) . . . . ?
C49 C44 C45 C50 173.51(11) . . . . ?
C50 C45 C46 C47 -175.87(12) . . . . ?
C55 C6 C7 C8 151.01(9) . . . . ?
C56 C6 C7 C8 -87.79(11) . . . . ?

_shelx_res_file                  
;
TITL Sharma44 in P21/c #14
    sharma44.res
    created by SHELXL-2018/3 at 09:22:55 on 02-Aug-2019
REM reset to P21/c #14
CELL 1.54184 18.565274 11.965968 22.854448 90 101.6144 90
ZERR 4 0.000108 0.00007 0.000159 0 0.0006 0
LATT 1
SYMM -X,0.5+Y,0.5-Z
SFAC C H N P
UNIT 228 304 12 4

L.S. 4
PLAN  14
TEMP -173.15(10)
MORE -1
BOND $H
CONF
fmap 2
acta
OMIT -3 10 21
REM <olex2.extras>
REM <HklSrc "%.\\Sharma44.hkl">
REM </olex2.extras>

WGHT    0.076600    1.130200
FVAR       3.08279
P1    4    0.270816    0.533035    0.141057    11.00000    0.01825    0.01861 =
         0.01238    0.00260    0.00606    0.00203
N1    3    0.130701    0.627846    0.186159    11.00000    0.01993    0.01496 =
         0.01589    0.00201    0.00637    0.00212
N2    3    0.118810    0.486451    0.245435    11.00000    0.01946    0.01542 =
         0.01568    0.00121    0.00762    0.00170
N3    3    0.397900    0.530363    0.104187    11.00000    0.01893    0.02068 =
         0.01264    0.00170    0.00599    0.00133
C1    1    0.168825    0.534355    0.213597    11.00000    0.02135    0.01361 =
         0.01108    0.00014    0.00492   -0.00078
C2    1    0.061053    0.634219    0.200587    11.00000    0.02064    0.01933 =
         0.02091    0.00068    0.00678    0.00412
AFIX  43
H2    2    0.024904    0.689559    0.186866    11.00000   -1.20000
AFIX   0
C3    1    0.054080    0.549623    0.236775    11.00000    0.02021    0.02060 =
         0.02082    0.00058    0.00842    0.00297
AFIX  43
H3    2    0.012417    0.534673    0.253786    11.00000   -1.20000
AFIX   0
C4    1    0.237052    0.494593    0.207763    11.00000    0.01978    0.01535 =
         0.01234    0.00037    0.00597   -0.00036
C5    1    0.366126    0.527436    0.154206    11.00000    0.02165    0.01301 =
         0.01285    0.00123    0.00721    0.00047
C6    1    0.479897    0.526513    0.117662    11.00000    0.01883    0.02371 =
         0.01690    0.00201    0.00643    0.00062
C7    1    0.495336    0.566738    0.182376    11.00000    0.02158    0.02187 =
         0.01771    0.00111    0.00620   -0.00263
AFIX  23
H7A   2    0.500552    0.649081    0.183949    11.00000   -1.20000
H7B   2    0.541424    0.533077    0.204777    11.00000   -1.20000
AFIX   0
C8    1    0.429394    0.530092    0.209846    11.00000    0.02000    0.01614 =
         0.01439   -0.00052    0.00517   -0.00110
C9    1    0.411969    0.617159    0.254522    11.00000    0.02724    0.01680 =
         0.01968   -0.00272    0.00804   -0.00152
AFIX  23
H9A   2    0.404895    0.690978    0.234631    11.00000   -1.20000
H9B   2    0.365285    0.596543    0.266383    11.00000   -1.20000
AFIX   0
C10   1    0.472631    0.626647    0.310662    11.00000    0.03633    0.02425 =
         0.02068   -0.00736    0.00547   -0.00729
AFIX  23
H10A  2    0.518085    0.655151    0.299504    11.00000   -1.20000
H10B  2    0.457410    0.680900    0.338552    11.00000   -1.20000
AFIX   0
C11   1    0.488480    0.513953    0.341929    11.00000    0.03689    0.03229 =
         0.01565   -0.00153    0.00020   -0.00842
AFIX  23
H11A  2    0.529863    0.521908    0.376532    11.00000   -1.20000
H11B  2    0.444714    0.489033    0.356986    11.00000   -1.20000
AFIX   0
C12   1    0.507860    0.426782    0.298975    11.00000    0.02501    0.02575 =
         0.02050    0.00467    0.00042   -0.00234
AFIX  23
H12A  2    0.515155    0.353381    0.319294    11.00000   -1.20000
H12B  2    0.554511    0.447931    0.287215    11.00000   -1.20000
AFIX   0
C13   1    0.446675    0.417084    0.242859    11.00000    0.02106    0.01712 =
         0.01581    0.00022    0.00393   -0.00032
AFIX  23
H13A  2    0.401464    0.388673    0.254465    11.00000   -1.20000
H13B  2    0.461714    0.362121    0.215233    11.00000   -1.20000
AFIX   0
C14   1    0.153727    0.722559    0.155679    11.00000    0.02393    0.01474 =
         0.01517    0.00158    0.00815    0.00310
C15   1    0.123176    0.735454    0.094652    11.00000    0.02715    0.02033 =
         0.01532    0.00152    0.00801    0.00526
C16   1    0.130371    0.839451    0.068779    11.00000    0.03942    0.02392 =
         0.01663    0.00489    0.00992    0.00841
AFIX  43
H16   2    0.108871    0.851036    0.027868    11.00000   -1.20000
AFIX   0
C17   1    0.168072    0.925741    0.101420    11.00000    0.04873    0.01686 =
         0.02618    0.00540    0.01825    0.00491
AFIX  43
H17   2    0.171322    0.996465    0.083243    11.00000   -1.20000
AFIX   0
C18   1    0.201315    0.909138    0.160946    11.00000    0.04174    0.01634 =
         0.02521   -0.00178    0.01390   -0.00210
AFIX  43
H18   2    0.229204    0.967814    0.182585    11.00000   -1.20000
AFIX   0
C19   1    0.194389    0.807749    0.189413    11.00000    0.02877    0.01721 =
         0.01731   -0.00095    0.00951    0.00106
C20   1    0.084371    0.641355    0.056325    11.00000    0.02938    0.02709 =
         0.01586   -0.00162    0.00452    0.00204
AFIX  13
H20   2    0.087497    0.572761    0.081706    11.00000   -1.20000
AFIX   0
C21   1    0.122816    0.616477    0.004203    11.00000    0.03169    0.03336 =
         0.01748   -0.00501    0.00556    0.00348
AFIX 137
H21A  2    0.120437    0.682686   -0.021354    11.00000   -1.50000
H21B  2    0.098171    0.553768   -0.019222    11.00000   -1.50000
H21C  2    0.174367    0.597107    0.019932    11.00000   -1.50000
AFIX   0
C22   1    0.002739    0.668444    0.033435    11.00000    0.02912    0.05091 =
         0.02634   -0.00655    0.00596    0.00293
AFIX 137
H22A  2   -0.021810    0.675656    0.067405    11.00000   -1.50000
H22B  2   -0.020358    0.608135    0.007210    11.00000   -1.50000
H22C  2   -0.001730    0.738836    0.011076    11.00000   -1.50000
AFIX   0
C23   1    0.226908    0.791341    0.255345    11.00000    0.03183    0.01999 =
         0.01769   -0.00248    0.00537   -0.00390
AFIX  13
H23   2    0.239673    0.710453    0.261644    11.00000   -1.20000
AFIX   0
C24   1    0.297198    0.858857    0.276680    11.00000    0.03222    0.02752 =
         0.02782   -0.01001    0.00869   -0.00468
AFIX 137
H24A  2    0.331035    0.846564    0.249467    11.00000   -1.50000
H24B  2    0.320614    0.834803    0.317019    11.00000   -1.50000
H24C  2    0.285004    0.938483    0.277231    11.00000   -1.50000
AFIX   0
C25   1    0.170092    0.819756    0.293335    11.00000    0.03643    0.05124 =
         0.01858   -0.00765    0.00972   -0.01233
AFIX 137
H25A  2    0.156843    0.898955    0.288321    11.00000   -1.50000
H25B  2    0.191054    0.804701    0.335472    11.00000   -1.50000
H25C  2    0.126064    0.773776    0.280493    11.00000   -1.50000
AFIX   0
C26   1    0.121587    0.379180    0.274221    11.00000    0.01699    0.01664 =
         0.01733    0.00331    0.00625    0.00062
C27   1    0.114455    0.281904    0.239046    11.00000    0.01684    0.01870 =
         0.02146    0.00015    0.00690   -0.00119
C28   1    0.119872    0.179197    0.268572    11.00000    0.02258    0.01746 =
         0.03092    0.00091    0.00947   -0.00187
AFIX  43
H28   2    0.117683    0.112083    0.246077    11.00000   -1.20000
AFIX   0
C29   1    0.128389    0.173484    0.330167    11.00000    0.02253    0.02077 =
         0.03246    0.01004    0.00916    0.00030
AFIX  43
H29   2    0.132696    0.102863    0.349551    11.00000   -1.20000
AFIX   0
C30   1    0.130630    0.270425    0.363456    11.00000    0.02190    0.02803 =
         0.01988    0.00850    0.00743    0.00114
AFIX  43
H30   2    0.134259    0.265497    0.405436    11.00000   -1.20000
AFIX   0
C31   1    0.127648    0.375393    0.336399    11.00000    0.01959    0.02280 =
         0.01754    0.00268    0.00744    0.00115
C32   1    0.096868    0.289582    0.171179    11.00000    0.02561    0.02063 =
         0.02042   -0.00362    0.00661   -0.00283
AFIX  13
H32   2    0.125617    0.353254    0.159152    11.00000   -1.20000
AFIX   0
C33   1    0.116583    0.184226    0.140011    11.00000    0.02789    0.02532 =
         0.02857   -0.01015    0.00955   -0.00501
AFIX 137
H33A  2    0.084307    0.122819    0.146794    11.00000   -1.50000
H33B  2    0.167867    0.163982    0.156219    11.00000   -1.50000
H33C  2    0.110216    0.198317    0.097034    11.00000   -1.50000
AFIX   0
C34   1    0.014666    0.315087    0.149324    11.00000    0.03092    0.03784 =
         0.02384   -0.00740    0.00010    0.00508
AFIX 137
H34A  2    0.003986    0.322808    0.105742    11.00000   -1.50000
H34B  2    0.002299    0.384864    0.167481    11.00000   -1.50000
H34C  2   -0.014674    0.253844    0.160820    11.00000   -1.50000
AFIX   0
C35   1    0.129065    0.479992    0.374220    11.00000    0.03862    0.02590 =
         0.01639    0.00022    0.00943    0.00217
AFIX  13
H35   2    0.134245    0.546087    0.348611    11.00000   -1.20000
AFIX   0
C36   1    0.192976    0.481732    0.428304    11.00000    0.04260    0.04679 =
         0.01898   -0.00815    0.00643   -0.00026
AFIX 137
H36A  2    0.186658    0.421251    0.455743    11.00000   -1.50000
H36B  2    0.193721    0.553682    0.448901    11.00000   -1.50000
H36C  2    0.239444    0.471375    0.414875    11.00000   -1.50000
AFIX   0
C37   1    0.056053    0.491228    0.395540    11.00000    0.04364    0.04637 =
         0.03125   -0.00349    0.01395    0.01707
AFIX 137
H37A  2    0.015040    0.486929    0.361108    11.00000   -1.50000
H37B  2    0.054695    0.563323    0.415632    11.00000   -1.50000
H37C  2    0.051837    0.430601    0.423483    11.00000   -1.50000
AFIX   0
C38   1    0.286978    0.398357    0.305260    11.00000    0.02172    0.02408 =
         0.01684    0.00189    0.00831    0.00219
AFIX  43
H38   2    0.279223    0.464828    0.325868    11.00000   -1.20000
AFIX   0
C39   1    0.316576    0.304750    0.337667    11.00000    0.02501    0.03447 =
         0.01866    0.00926    0.00752    0.00345
AFIX  43
H39   2    0.328449    0.307881    0.380055    11.00000   -1.20000
AFIX   0
C40   1    0.328838    0.207063    0.308535    11.00000    0.02333    0.02496 =
         0.03174    0.01352    0.00947    0.00491
AFIX  43
H40   2    0.348337    0.143018    0.330769    11.00000   -1.20000
AFIX   0
C41   1    0.312344    0.203776    0.246572    11.00000    0.02123    0.01669 =
         0.03239    0.00277    0.00969    0.00056
AFIX  43
H41   2    0.321420    0.137699    0.226175    11.00000   -1.20000
AFIX   0
C42   1    0.282624    0.296886    0.214426    11.00000    0.01955    0.01730 =
         0.01899    0.00142    0.00641   -0.00123
AFIX  43
H42   2    0.271517    0.293532    0.172031    11.00000   -1.20000
AFIX   0
C43   1    0.268560    0.395943    0.243006    11.00000    0.01599    0.01774 =
         0.01624    0.00298    0.00622   -0.00058
C44   1    0.356188    0.526731    0.043995    11.00000    0.01935    0.02443 =
         0.01286    0.00220    0.00758    0.00204
C45   1    0.344955    0.627765    0.011365    11.00000    0.02389    0.02660 =
         0.01874    0.00446    0.00963    0.00456
C46   1    0.308207    0.623167   -0.048299    11.00000    0.03034    0.03433 =
         0.01834    0.00995    0.00729    0.00626
AFIX  43
H46   2    0.300812    0.690056   -0.071112    11.00000   -1.20000
AFIX   0
C47   1    0.282408    0.523098   -0.074754    11.00000    0.02715    0.04493 =
         0.01393    0.00495    0.00483    0.00260
AFIX  43
H47   2    0.258403    0.521433   -0.115589    11.00000   -1.20000
AFIX   0
C48   1    0.291579    0.425419   -0.041713    11.00000    0.02618    0.03487 =
         0.01574   -0.00189    0.00751   -0.00296
AFIX  43
H48   2    0.272793    0.357363   -0.060107    11.00000   -1.20000
AFIX   0
C49   1    0.327845    0.424623    0.018089    11.00000    0.02219    0.02582 =
         0.01438    0.00008    0.00858    0.00034
C50   1    0.367620    0.740962    0.039522    11.00000    0.03385    0.02269 =
         0.02545    0.00602    0.01188    0.00413
AFIX  13
H50   2    0.402369    0.727325    0.078357    11.00000   -1.20000
AFIX   0
C51   1    0.407281    0.814858    0.001060    11.00000    0.04391    0.02678 =
         0.03674    0.00623    0.01888   -0.00036
AFIX 137
H51A  2    0.448469    0.773316   -0.009279    11.00000   -1.50000
H51B  2    0.425886    0.882214    0.023490    11.00000   -1.50000
H51C  2    0.372802    0.836210   -0.035580    11.00000   -1.50000
AFIX   0
C52   1    0.300926    0.802370    0.053038    11.00000    0.04296    0.02610 =
         0.04027    0.00668    0.02003    0.00697
AFIX 137
H52A  2    0.265019    0.814404    0.015817    11.00000   -1.50000
H52B  2    0.316398    0.874673    0.071508    11.00000   -1.50000
H52C  2    0.278472    0.757522    0.080480    11.00000   -1.50000
AFIX   0
C53   1    0.330938    0.315142    0.052187    11.00000    0.03265    0.02323 =
         0.01500   -0.00174    0.00820   -0.00313
AFIX  13
H53   2    0.355738    0.329160    0.094600    11.00000   -1.20000
AFIX   0
C54   1    0.374094    0.224142    0.026542    11.00000    0.04800    0.02628 =
         0.02603   -0.00371    0.01322    0.00261
AFIX 137
H54A  2    0.348201    0.204728   -0.013899    11.00000   -1.50000
H54B  2    0.378258    0.157653    0.052039    11.00000   -1.50000
H54C  2    0.423354    0.251997    0.025127    11.00000   -1.50000
AFIX   0
C55   1    0.515608    0.601385    0.077217    11.00000    0.02419    0.03604 =
         0.02088    0.00514    0.01022   -0.00233
AFIX 137
H55A  2    0.491608    0.589110    0.035441    11.00000   -1.50000
H55B  2    0.567983    0.583102    0.082575    11.00000   -1.50000
H55C  2    0.510094    0.679876    0.087743    11.00000   -1.50000
AFIX   0
C56   1    0.506620    0.407217    0.109660    11.00000    0.02528    0.02984 =
         0.02250   -0.00108    0.00786    0.00720
AFIX 137
H56A  2    0.481076    0.354841    0.131436    11.00000   -1.50000
H56B  2    0.559710    0.402706    0.125315    11.00000   -1.50000
H56C  2    0.496145    0.387903    0.067119    11.00000   -1.50000
AFIX   0
C57   1    0.252519    0.273013    0.051507    11.00000    0.03966    0.03246 =
         0.02050   -0.00421    0.00951   -0.01312
AFIX 137
H57A  2    0.224721    0.330995    0.067645    11.00000   -1.50000
H57B  2    0.254775    0.205474    0.076063    11.00000   -1.50000
H57C  2    0.228087    0.255722    0.010379    11.00000   -1.50000
AFIX   0
HKLF 4


REM  Sharma44 in P21/c #14
REM wR2 = 0.1215, GooF = S = 1.037, Restrained GooF = 1.037 for all data
REM R1 = 0.0419 for 9389 Fo > 4sig(Fo) and 0.0459 for all 10414 data
REM 564 parameters refined using 0 restraints

END

WGHT      0.0753      1.1021

REM Highest difference peak  0.669,  deepest hole -0.454,  1-sigma level  0.049
Q1    1   0.3223  0.5319  0.1490  11.00000  0.05    0.67
Q2    1   0.2147  0.5367  0.1319  11.00000  0.05    0.33
Q3    1   0.2191  0.9136  0.1093  11.00000  0.05    0.33
Q4    1   0.1932  0.4904  0.2027  11.00000  0.05    0.31
Q5    1   0.0547  0.2973  0.1614  11.00000  0.05    0.31
Q6    1   0.2175  0.5353  0.2230  11.00000  0.05    0.30
Q7    1   0.3864  0.9135  0.0201  11.00000  0.05    0.30
Q8    1   0.4985  0.4755  0.3196  11.00000  0.05    0.29
Q9    1   0.2468  0.6181  0.1168  11.00000  0.05    0.29
Q10   1   0.4223  0.5721  0.2320  11.00000  0.05    0.29
Q11   1   0.2560  0.4639  0.1134  11.00000  0.05    0.28
Q12   1   0.2930  0.2929  0.0514  11.00000  0.05    0.27
Q13   1   0.4398  0.5256  0.1094  11.00000  0.05    0.27
Q14   1   0.0485  0.6525  0.0474  11.00000  0.05    0.27
;
_shelx_res_checksum              95857
_olex2_date_sample_data_collection 2019-08-01
_olex2_submission_special_instructions 'No special instructions were received'
_oxdiff_exptl_absorpt_empirical_details 
;
Empirical correction (ABSPACK) includes:
- Absorption correction using spherical harmonics
- Frame scaling
;
_oxdiff_exptl_absorpt_empirical_full_max 5.777
_oxdiff_exptl_absorpt_empirical_full_min 0.249
####################################################################### 
# 
# This file contains crystal structure data downloaded from the 
# Cambridge Structural Database (CSD) hosted by the Cambridge 
# Crystallographic Data Centre (CCDC).
# 
# Full information about CCDC data access policies and citation 
# guidelines are available at http://www.ccdc.cam.ac.uk/access/V1 
# 
# Audit and citation data items may have been added by the CCDC. 
# Please retain this information to preserve the provenance of 
# this file and to allow appropriate attribution of the data. 
# 
#######################################################################

data_compound8
_database_code_depnum_ccdc_archive 'CCDC 1949892'
loop_
_audit_author_name
_audit_author_address
'Hans Georg Stammler'
;University of Bielefeld
Germany
;
_audit_update_record             
;
2019-08-28 deposited with the CCDC.	2020-01-06 downloaded from the CCDC.
;


_audit_creation_date             2019-06-26
_audit_creation_method           
;
Olex2 1.3-ac4
(compiled 2019.04.23 svn.r3594 for Rigaku Oxford Diffraction, GUI svn.r5739)
;
_shelx_SHELXL_version_number     2018/3
loop_
_audit_author_email
''
beate.neumann@uni-bielefeld.de
_chemical_name_common            ?
_chemical_name_systematic        ?
_chemical_formula_moiety         '2(Cl4 Ga1), C54 H72 N3 P'
_chemical_formula_sum            'C54 H72 Cl8 Ga2 N3 P'
_chemical_formula_weight         1217.15
_chemical_melting_point          ?
_chemical_oxdiff_formula         'C54 H72 Cl8 Ga2 N3 P'
loop_
_atom_type_symbol
_atom_type_description
_atom_type_scat_dispersion_real
_atom_type_scat_dispersion_imag
_atom_type_scat_source
C C 0.0181 0.0091 'International Tables Vol C Tables 4.2.6.8 and 6.1.1.4'
H H 0.0000 0.0000 'International Tables Vol C Tables 4.2.6.8 and 6.1.1.4'
Cl Cl 0.3639 0.7018 'International Tables Vol C Tables 4.2.6.8 and 6.1.1.4'
Ga Ga -1.2846 0.7763 'International Tables Vol C Tables 4.2.6.8 and 6.1.1.4'
N N 0.0311 0.0180 'International Tables Vol C Tables 4.2.6.8 and 6.1.1.4'
P P 0.2955 0.4335 'International Tables Vol C Tables 4.2.6.8 and 6.1.1.4'

_shelx_space_group_comment       
;
The symmetry employed for this shelxl refinement is uniquely defined
by the following loop, which should always be used as a source of
symmetry information in preference to the above space-group names.
They are only intended as comments.
;
_space_group_crystal_system      orthorhombic
_space_group_IT_number           61
_space_group_name_H-M_alt        'P b c a'
_space_group_name_Hall           '-P 2ac 2ab'
loop_
_space_group_symop_operation_xyz
'x, y, z'
'-x+1/2, -y, z+1/2'
'-x, y+1/2, -z+1/2'
'x+1/2, -y+1/2, -z'
'-x, -y, -z'
'x-1/2, y, -z-1/2'
'x, -y-1/2, z-1/2'
'-x-1/2, y-1/2, z'

_cell_length_a                   24.13916(17)
_cell_length_b                   18.90210(13)
_cell_length_c                   26.08922(18)
_cell_angle_alpha                90
_cell_angle_beta                 90
_cell_angle_gamma                90
_cell_volume                     11904.01(15)
_cell_formula_units_Z            8
_cell_measurement_reflns_used    108311
_cell_measurement_temperature    100.01(10)
_cell_measurement_theta_max      76.4020
_cell_measurement_theta_min      2.9260
_shelx_estimated_absorpt_T_max   ?
_shelx_estimated_absorpt_T_min   ?
_exptl_absorpt_coefficient_mu    4.946
_exptl_absorpt_correction_T_max  1.000
_exptl_absorpt_correction_T_min  0.436
_exptl_absorpt_correction_type   gaussian
_exptl_absorpt_process_details   
;
CrysAlisPro 1.171.40.54a (Rigaku Oxford Diffraction, 2019)
Numerical absorption correction based on gaussian integration over
			a multifaceted crystal model
Empirical absorption correction using spherical harmonics,
 implemented in SCALE3 ABSPACK scaling algorithm.
;
_exptl_absorpt_special_details   ?
_exptl_crystal_colour            'clear light yellow'
_exptl_crystal_colour_lustre     clear
_exptl_crystal_colour_modifier   light
_exptl_crystal_colour_primary    yellow
_exptl_crystal_density_diffrn    1.358
_exptl_crystal_density_meas      ?
_exptl_crystal_density_method    ?
_exptl_crystal_description       irregular
_exptl_crystal_F_000             5040
loop_
_exptl_crystal_face_index_h
_exptl_crystal_face_index_k
_exptl_crystal_face_index_l
_exptl_crystal_face_perp_dist
2 -2 5 0.0837
-2 2 -5 0.0837
5 1 -1 0.0761
-4 5 5 0.1456
-5 -1 1 0.1134
-2 -5 -2 0.1345
1 -2 -5 0.1730
-5 -1 -5 0.1157
0 1 -5 0.1078
-1 -1 5 0.1138
-4 -4 5 0.0887

_exptl_crystal_size_max          0.375
_exptl_crystal_size_mid          0.189
_exptl_crystal_size_min          0.167
loop_
_exptl_oxdiff_crystal_face_indexfrac_h
_exptl_oxdiff_crystal_face_indexfrac_k
_exptl_oxdiff_crystal_face_indexfrac_l
_exptl_oxdiff_crystal_face_x
_exptl_oxdiff_crystal_face_y
_exptl_oxdiff_crystal_face_z
1.9718 -1.9863 5.0132 0.3499 0.0788 0.0327
-1.9718 1.9863 -5.0132 -0.3499 -0.0788 -0.0327
5.0102 0.9919 -0.9800 0.0503 -0.2042 0.2604
-4.0198 5.0026 4.9629 0.0751 -0.2772 -0.4854
-5.0102 -0.9919 0.9800 -0.0503 0.2042 -0.2604
-1.9996 -4.9917 -1.9918 -0.0623 0.4283 0.0913
1.0231 -2.0070 -4.9864 -0.2033 0.1360 0.2408
-4.9790 -1.0048 -5.0171 -0.3676 0.2225 -0.1040
0.0277 0.9871 -5.0008 -0.2828 -0.0585 0.1015
-1.0284 -0.9863 4.9962 0.2585 0.0852 -0.1541
-4.0355 -3.9774 4.9923 0.2408 0.3866 -0.2254

_exptl_transmission_factor_max   ?
_exptl_transmission_factor_min   ?
_diffrn_reflns_av_R_equivalents  0.0607
_diffrn_reflns_av_unetI/netI     0.0161
_diffrn_reflns_Laue_measured_fraction_full 1.000
_diffrn_reflns_Laue_measured_fraction_max 0.994
_diffrn_reflns_limit_h_max       30
_diffrn_reflns_limit_h_min       -29
_diffrn_reflns_limit_k_max       23
_diffrn_reflns_limit_k_min       -23
_diffrn_reflns_limit_l_max       32
_diffrn_reflns_limit_l_min       -32
_diffrn_reflns_number            220917
_diffrn_reflns_point_group_measured_fraction_full 1.000
_diffrn_reflns_point_group_measured_fraction_max 0.994
_diffrn_reflns_theta_full        67.684
_diffrn_reflns_theta_max         76.871
_diffrn_reflns_theta_min         3.388
_diffrn_ambient_environment      N~2~
_diffrn_ambient_temperature      100.01(10)
_diffrn_detector                 'CCD plate'
_diffrn_detector_area_resol_mean 5.3114
_diffrn_detector_type            Atlas
_diffrn_measured_fraction_theta_full 1.000
_diffrn_measured_fraction_theta_max 0.994
_diffrn_measurement_details      
;
List of Runs (angles in degrees, time in seconds):

  # Type    Start    End  Width  t~exp~   \w     \q     \k     \f   Frames
#--------------------------------------------------------------------------
  1  \w    -59.00  33.00   1.00    4.50    --  -38.50  38.00  30.00   92
  2  \w    -92.00  -2.00   1.00    4.50    --  -38.50 125.00  30.00   90
  3  \w   -116.00  -5.00   1.00    4.50    --  -38.50 -19.00-150.00  111
  4  \w    -59.00  33.00   1.00    4.50    --  -38.50  38.00 -60.00   92
  5  \w    -64.00  30.00   1.00    4.50    --  -38.50  57.00-150.00   94
  6  \w     13.00 114.00   1.00    4.50    --   42.89  77.00 -90.00  101
  7  \w     18.00 111.00   1.00    4.50    --   42.89  57.00  60.00   93
  8  \w     13.00 114.00   1.00    4.50    --   42.89  77.00  90.00  101
  9  \w     22.00 114.00   1.00    4.50    --   42.89  38.00 -60.00   92
 10  \w     13.00 114.00   1.00    4.50    --   42.89  77.00-150.00  101
 11  \w     22.00 114.00   1.00    4.50    --   42.89  38.00  60.00   92
 12  \w     13.00 114.00   1.00    4.50    --   42.89  77.00 -30.00  101
 13  \w     13.00 114.00   1.00    4.50    --   42.89  77.00  30.00  101
 14  \w     13.00 114.00   1.00    4.50    --   42.89  77.00 150.00  101
 15  \w     23.00  97.00   1.00    4.50    --   42.89-125.00 -60.00   74
 16  \w     82.00 178.00   1.00   17.50    --  111.00  74.00   8.40   96
 17  \w     83.00 178.00   1.00   17.50    --  111.00  70.00 125.09   95
 18  \w     84.00 178.00   1.00   17.50    --  111.00  64.00 110.32   94
 19  \w     83.00 178.00   1.00   17.50    --  111.00  69.00  -2.26   95
 20  \w     41.00 118.00   1.00   17.50    --  111.00-125.00   0.00   77
 21  \w     84.00 178.00   1.00   17.50    --  111.00  65.00 146.61   94
 22  \w     81.00 178.00   1.00   17.50    --  111.00  77.00  30.00   97
 23  \w     85.00 178.00   1.00   17.50    --  111.00  61.00   0.00   93
 24  \w     81.00 178.00   1.00   17.50    --  111.00  77.00-120.00   97
 25  \w     41.00 118.00   1.00   17.50    --  111.00-125.00  60.00   77
 26  \w     31.00 110.00   1.00   17.50    --  111.00 -94.00  60.00   79
 27  \w     81.00 178.00   1.00   17.50    --  111.00  77.00 -30.00   97
 28  \w     83.00 178.00   1.00   17.50    --  111.00  67.00  91.75   95
 29  \w     87.00 178.00   1.00   17.50    --  111.00  51.00  78.52   91
 30  \w     40.00 141.00   1.00   17.50    --  111.00 -77.00  90.00  101
 31  \w     81.00 178.00   1.00   17.50    --  111.00  77.00  60.00   97
 32  \w     85.00 178.00   1.00   17.50    --  111.00  61.00-150.00   93
 33  \w     81.00 178.00   1.00   17.50    --  111.00  77.00 150.00   97
 34  \w     84.00 116.00   1.00   17.50    --  111.00  65.00 -59.94   32
;
_diffrn_measurement_device       'four-circle diffractometer'
_diffrn_measurement_device_type  'SuperNova, Dual, Cu at home/near, Atlas'
_diffrn_measurement_method       '\w scans'
_diffrn_orient_matrix_type       
'CrysAlisPro convention (1999,Acta A55,543-557)'
_diffrn_orient_matrix_UB_11      0.0240441000
_diffrn_orient_matrix_UB_12      -0.0183275000
_diffrn_orient_matrix_UB_13      0.0530738000
_diffrn_orient_matrix_UB_21      -0.0267311000
_diffrn_orient_matrix_UB_22      -0.0738777000
_diffrn_orient_matrix_UB_23      -0.0030308000
_diffrn_orient_matrix_UB_31      0.0527079000
_diffrn_orient_matrix_UB_32      -0.0291312000
_diffrn_orient_matrix_UB_33      -0.0257460000
_diffrn_oxdiff_digest_frames     
;
019273a6e4b4457d42a2e5b88a3944337b032597384
;
_diffrn_oxdiff_digest_hkl        
;
010d96ab57956881693c726fcba756e7001dd8
;
_diffrn_radiation_monochromator  mirror
_diffrn_radiation_probe          x-ray
_diffrn_radiation_type           'Cu K\a'
_diffrn_radiation_wavelength     1.54184
_diffrn_source                   'micro-focus sealed X-ray tube'
_diffrn_source_type              'SuperNova (Cu) X-ray Source'
_reflns_Friedel_coverage         0.000
_reflns_Friedel_fraction_full    .
_reflns_Friedel_fraction_max     .
_reflns_number_gt                11792
_reflns_number_total             12495
_reflns_odcompleteness_completeness 99.98
_reflns_odcompleteness_iscentric 1
_reflns_odcompleteness_theta     71.98
_reflns_special_details          
;
 Reflections were merged by SHELXL according to the crystal
 class for the calculation of statistics and refinement.
 
 _reflns_Friedel_fraction is defined as the number of unique
 Friedel pairs measured divided by the number that would be
 possible theoretically, ignoring centric projections and
 systematic absences.
;
_reflns_threshold_expression     'I > 2\s(I)'
_computing_cell_refinement       'CrysAlisPro 1.171.40.54a (Rigaku OD, 2019)'
_computing_data_collection       'CrysAlisPro 1.171.40.54a (Rigaku OD, 2019)'
_computing_data_reduction        'CrysAlisPro 1.171.40.54a (Rigaku OD, 2019)'
_computing_molecular_graphics    'Olex2 (Dolomanov et al., 2009)'
_computing_publication_material  'Olex2 (Dolomanov et al., 2009)'
_computing_structure_refinement  'ShelXL (Sheldrick, 2015)'
_computing_structure_solution    'ShelXT (Sheldrick, 2015)'
_refine_diff_density_max         2.495
_refine_diff_density_min         -0.866
_refine_diff_density_rms         0.078
_refine_ls_extinction_coef       .
_refine_ls_extinction_method     none
_refine_ls_goodness_of_fit_ref   1.030
_refine_ls_hydrogen_treatment    constr
_refine_ls_matrix_type           full
_refine_ls_number_parameters     669
_refine_ls_number_reflns         12495
_refine_ls_number_restraints     95
_refine_ls_R_factor_all          0.0497
_refine_ls_R_factor_gt           0.0476
_refine_ls_restrained_S_all      1.067
_refine_ls_shift/su_max          0.001
_refine_ls_shift/su_mean         0.000
_refine_ls_structure_factor_coef Fsqd
_refine_ls_weighting_details     
'w=1/[\s^2^(Fo^2^)+(0.0616P)^2^+22.7445P] where P=(Fo^2^+2Fc^2^)/3'
_refine_ls_weighting_scheme      calc
_refine_ls_wR_factor_gt          0.1232
_refine_ls_wR_factor_ref         0.1251
_refine_special_details          
'Disorder of Ga1, Cl2 to Cl4 over three sites. The occupation  factors were added up to one (76:13:11).  Disorder of Ga2, Cl6 to Cl8 over two sites (92:8). Bond lengths and anisotropic displacement parameters were restrained to give reasonable values.'
_olex2_refinement_description    
;
1. Fixed Uiso
 At 1.2 times of:
  All C(H) groups, All C(H,H) groups
 At 1.5 times of:
  All C(H,H,H) groups
2. Restrained distances
 Ga1B-Cl1 \\sim Ga1A-Cl1 \\sim Ga1C-Cl1 \\sim Ga1B-Cl4B \\sim Ga1A-Cl4A \\sim
Ga1C-Cl4C \\sim Ga1C-
 Cl2C \\sim Ga1A-Cl2A \\sim Ga1B-Cl2B \\sim Ga1C-Cl3C \\sim Ga1A-Cl3A \\sim
Ga1B-Cl3B
 with sigma of 0.02
 Ga2B-Cl8B \\sim Ga2A-Cl8A \\sim Ga2A-Cl5 \\sim Ga2B-Cl5 \\sim Ga2B-Cl6B \\sim
Ga2A-Cl6A \\sim Ga2B-
 Cl7B \\sim Ga2A-Cl7A
 with sigma of 0.02
3. Uiso/Uaniso restraints and constraints
Uanis(Ga1C) = Uanis(Ga1A) = Uanis(Ga1B)
Uanis(Cl2C) = Uanis(Cl2A) = Uanis(Cl2B)
Uanis(Cl3C) = Uanis(Cl3A) = Uanis(Cl3B)
Uanis(Cl4A) = Uanis(Cl4C) = Uanis(Cl4B)
Uanis(Cl6B) = Uanis(Cl6A)
Uanis(Cl7A) = Uanis(Cl7B)
Uanis(Cl8B) = Uanis(Cl8A)
Uanis(Ga2A) = Uanis(Ga2B)
4. Others
 1*[Sof(Ga1A)+Sof(Cl2A)+Sof(Cl3A)+Sof(Cl4A)]+1*[Sof(Ga1B)+Sof(Cl2B)+Sof(Cl3B)+
 Sof(Cl4B)]+1*[Sof(Ga1C)+Sof(Cl2C)+Sof(Cl3C)+Sof(Cl4C)]=1 with esd of 0
 Sof(Ga1A)=Sof(Cl2A)=Sof(Cl3A)=Sof(Cl4A)=FVAR(1)
 Sof(Ga1B)=Sof(Cl2B)=Sof(Cl3B)=Sof(Cl4B)=FVAR(2)
 Sof(Ga1C)=Sof(Cl2C)=Sof(Cl3C)=Sof(Cl4C)=FVAR(3)
 Sof(Ga2B)=Sof(Cl6B)=Sof(Cl7B)=Sof(Cl8B)=1-FVAR(4)
 Sof(Ga2A)=Sof(Cl6A)=Sof(Cl7A)=Sof(Cl8A)=FVAR(4)
5.a Ternary CH refined with riding coordinates:
 C10(H10), C13(H13), C22(H22), C25(H25), C49(H49), C52(H52)
5.b Secondary CH2 refined with riding coordinates:
 C37(H37A,H37B)
5.c Aromatic/amide H refined with riding coordinates:
 C2(H2), C3(H3), C6(H6), C7(H7), C8(H8), C18(H18), C19(H19), C20(H20),
 C30(H30), C31(H31), C32(H32), C33(H33), C34(H34), C45(H45), C46(H46), C47(H47)
5.d Idealised Me refined as rotating group:
 C11(H11A,H11B,H11C), C12(H12A,H12B,H12C), C14(H14A,H14B,H14C), C15(H15A,H15B,
 H15C), C23(H23A,H23B,H23C), C24(H24A,H24B,H24C), C26(H26A,H26B,H26C), C27(H27A,
 H27B,H27C), C39(H39A,H39B,H39C), C40(H40A,H40B,H40C), C41(H41A,H41B,H41C),
 C42(H42A,H42B,H42C), C50(H50A,H50B,H50C), C51(H51A,H51B,H51C), C53(H53A,H53B,
 H53C), C54(H54A,H54B,H54C)
;
_atom_sites_solution_hydrogens   geom
_atom_sites_solution_primary     dual
_atom_sites_solution_secondary   ?
loop_
_atom_site_label
_atom_site_type_symbol
_atom_site_fract_x
_atom_site_fract_y
_atom_site_fract_z
_atom_site_U_iso_or_equiv
_atom_site_adp_type
_atom_site_occupancy
_atom_site_site_symmetry_order
_atom_site_calc_flag
_atom_site_refinement_flags_posn
_atom_site_refinement_flags_adp
_atom_site_refinement_flags_occupancy
_atom_site_disorder_assembly
_atom_site_disorder_group
Ga1A Ga 0.79209(4) 0.49362(5) 0.64289(4) 0.0262(2) Uani 0.7645(19) 1 d D . P A
1
Ga1B Ga 0.7965(3) 0.4787(4) 0.6425(3) 0.0262(2) Uani 0.1270(18) 1 d D . P A 2
Ga1C Ga 0.79701(13) 0.5298(2) 0.64638(13) 0.0262(2) Uani 0.1085(9) 1 d D . P A
3
Cl1 Cl 0.87531(3) 0.52350(4) 0.61683(3) 0.04013(16) Uani 1 1 d D . . . .
Cl2A Cl 0.76324(5) 0.56567(8) 0.70068(5) 0.0646(4) Uani 0.7645(19) 1 d D . P A
1
Cl2B Cl 0.7858(3) 0.5236(6) 0.7173(3) 0.0646(4) Uani 0.1270(18) 1 d D . P A 2
Cl2C Cl 0.7749(3) 0.6280(5) 0.6726(3) 0.0646(4) Uani 0.1085(9) 1 d D . P A 3
Cl3A Cl 0.79513(5) 0.38640(9) 0.67499(7) 0.0601(5) Uani 0.7645(19) 1 d D . P A
1
Cl3B Cl 0.7990(4) 0.3685(5) 0.6544(5) 0.0601(5) Uani 0.1270(18) 1 d D . P A 2
Cl3C Cl 0.8016(3) 0.4382(5) 0.6983(4) 0.0601(5) Uani 0.1085(9) 1 d D . P A 3
Cl4A Cl 0.73392(8) 0.49536(19) 0.57999(11) 0.0422(5) Uani 0.7645(19) 1 d D . P
A 1
Cl4B Cl 0.7444(7) 0.4913(13) 0.5771(8) 0.0422(5) Uani 0.1270(18) 1 d D . P A 2
Cl4C Cl 0.7283(4) 0.4934(5) 0.6019(3) 0.0422(5) Uani 0.1085(9) 1 d D . P A 3
Ga2A Ga 0.41432(3) 0.34879(4) 0.63097(2) 0.02445(12) Uani 0.917(2) 1 d D . P B
1
Ga2B Ga 0.4041(3) 0.3535(5) 0.6241(3) 0.02445(12) Uani 0.083(2) 1 d D . P B 2
Cl5 Cl 0.45729(4) 0.43818(4) 0.59770(3) 0.0484(2) Uani 1 1 d D . . . .
Cl6A Cl 0.36493(4) 0.29680(9) 0.57281(4) 0.0638(4) Uani 0.917(2) 1 d D . P B 1
Cl6B Cl 0.3490(5) 0.3444(10) 0.5619(4) 0.0638(4) Uani 0.083(2) 1 d D . P B 2
Cl7A Cl 0.47690(5) 0.27525(6) 0.65866(4) 0.0515(3) Uani 0.917(2) 1 d D . P B 1
Cl7B Cl 0.4527(5) 0.2589(6) 0.6409(5) 0.0515(3) Uani 0.083(2) 1 d D . P B 2
Cl8A Cl 0.36174(4) 0.38621(6) 0.69273(3) 0.0309(2) Uani 0.917(2) 1 d D . P B 1
Cl8B Cl 0.3507(6) 0.3935(8) 0.6830(5) 0.0309(2) Uani 0.083(2) 1 d D . P B 2
P1 P 0.39173(2) 0.78401(3) 0.60953(2) 0.01625(11) Uani 1 1 d . . . . .
N1 N 0.46904(7) 0.87812(9) 0.68849(7) 0.0158(3) Uani 1 1 d . . . . .
N2 N 0.53300(7) 0.79975(9) 0.67296(7) 0.0144(3) Uani 1 1 d . . . . .
N3 N 0.32295(7) 0.68771(10) 0.56485(8) 0.0197(4) Uani 1 1 d . . . . .
C1 C 0.47770(8) 0.81174(11) 0.67102(8) 0.0139(4) Uani 1 1 d . . . . .
C2 C 0.51926(9) 0.90725(12) 0.70253(9) 0.0219(4) Uani 1 1 d . . . . .
H2 H 0.524767 0.952048 0.716368 0.026 Uiso 1 1 calc R . . . .
C3 C 0.55907(9) 0.85859(12) 0.69246(9) 0.0198(4) Uani 1 1 d . . . . .
H3 H 0.596932 0.863994 0.697742 0.024 Uiso 1 1 calc R . . . .
C4 C 0.41709(9) 0.91733(11) 0.68799(8) 0.0171(4) Uani 1 1 d . . . . .
C5 C 0.38199(10) 0.91293(11) 0.73070(9) 0.0194(4) Uani 1 1 d . . . . .
C6 C 0.33132(10) 0.94798(13) 0.72710(9) 0.0236(5) Uani 1 1 d . . . . .
H6 H 0.306277 0.945194 0.754116 0.028 Uiso 1 1 calc R . . . .
C7 C 0.31770(10) 0.98692(13) 0.68385(10) 0.0256(5) Uani 1 1 d . . . . .
H7 H 0.283199 1.008628 0.681693 0.031 Uiso 1 1 calc R . . . .
C8 C 0.35506(10) 0.99378(13) 0.64380(9) 0.0240(5) Uani 1 1 d . . . . .
H8 H 0.345871 1.021782 0.615748 0.029 Uiso 1 1 calc R . . . .
C9 C 0.40623(9) 0.95939(12) 0.64483(9) 0.0191(4) Uani 1 1 d . . . . .
C10 C 0.39787(10) 0.87628(12) 0.78029(9) 0.0232(5) Uani 1 1 d . . . . .
H10 H 0.432725 0.850895 0.774563 0.028 Uiso 1 1 calc R . . . .
C11 C 0.40760(15) 0.93143(16) 0.82238(11) 0.0401(7) Uani 1 1 d . . . . .
H11A H 0.419659 0.908144 0.853117 0.060 Uiso 1 1 calc GR . . . .
H11B H 0.373733 0.956423 0.829003 0.060 Uiso 1 1 calc GR . . . .
H11C H 0.435515 0.964264 0.811378 0.060 Uiso 1 1 calc GR . . . .
C12 C 0.35438(12) 0.82266(15) 0.79784(11) 0.0334(6) Uani 1 1 d . . . . .
H12A H 0.347609 0.789234 0.770853 0.050 Uiso 1 1 calc GR . . . .
H12B H 0.320585 0.846931 0.806039 0.050 Uiso 1 1 calc GR . . . .
H12C H 0.367637 0.798161 0.827646 0.050 Uiso 1 1 calc GR . . . .
C13 C 0.44882(10) 0.97311(12) 0.60268(9) 0.0229(5) Uani 1 1 d . . . . .
H13 H 0.478760 0.938569 0.606825 0.028 Uiso 1 1 calc R . . . .
C14 C 0.47381(11) 1.04694(14) 0.60948(11) 0.0315(5) Uani 1 1 d . . . . .
H14A H 0.489065 1.051147 0.643322 0.047 Uiso 1 1 calc GR . . . .
H14B H 0.445476 1.081979 0.604785 0.047 Uiso 1 1 calc GR . . . .
H14C H 0.502579 1.053991 0.584585 0.047 Uiso 1 1 calc GR . . . .
C15 C 0.42575(12) 0.96498(14) 0.54837(10) 0.0308(5) Uani 1 1 d . . . . .
H15A H 0.411628 0.917890 0.543961 0.046 Uiso 1 1 calc GR . . . .
H15B H 0.454731 0.973420 0.523924 0.046 Uiso 1 1 calc GR . . . .
H15C H 0.396424 0.998513 0.543151 0.046 Uiso 1 1 calc GR . . . .
C16 C 0.56151(8) 0.74215(11) 0.64670(8) 0.0157(4) Uani 1 1 d . . . . .
C17 C 0.58436(9) 0.68660(11) 0.67505(9) 0.0177(4) Uani 1 1 d . . . . .
C18 C 0.61074(9) 0.63309(12) 0.64746(9) 0.0213(4) Uani 1 1 d . . . . .
H18 H 0.626321 0.595138 0.664979 0.026 Uiso 1 1 calc R . . . .
C19 C 0.61417(9) 0.63537(12) 0.59452(9) 0.0223(5) Uani 1 1 d . . . . .
H19 H 0.630587 0.598181 0.576803 0.027 Uiso 1 1 calc R . . . .
C20 C 0.59323(9) 0.69287(13) 0.56778(9) 0.0222(5) Uani 1 1 d . . . . .
H20 H 0.596676 0.694385 0.532292 0.027 Uiso 1 1 calc R . . . .
C21 C 0.56709(9) 0.74843(12) 0.59326(9) 0.0183(4) Uani 1 1 d . . . . .
C22 C 0.58493(10) 0.68501(13) 0.73315(9) 0.0229(5) Uani 1 1 d . . . . .
H22 H 0.557719 0.719331 0.745742 0.027 Uiso 1 1 calc R . . . .
C23 C 0.64236(11) 0.70705(15) 0.75248(11) 0.0337(6) Uani 1 1 d . . . . .
H23A H 0.669517 0.673770 0.740598 0.051 Uiso 1 1 calc GR . . . .
H23B H 0.642356 0.707865 0.789269 0.051 Uiso 1 1 calc GR . . . .
H23C H 0.651164 0.753315 0.739672 0.051 Uiso 1 1 calc GR . . . .
C24 C 0.56988(12) 0.61211(14) 0.75435(11) 0.0323(6) Uani 1 1 d . . . . .
H24A H 0.536439 0.595730 0.738360 0.049 Uiso 1 1 calc GR . . . .
H24B H 0.564372 0.615331 0.790715 0.049 Uiso 1 1 calc GR . . . .
H24C H 0.599389 0.579480 0.747284 0.049 Uiso 1 1 calc GR . . . .
C25 C 0.55128(10) 0.81440(13) 0.56337(9) 0.0235(5) Uani 1 1 d . . . . .
H25 H 0.530928 0.845943 0.586479 0.028 Uiso 1 1 calc R . . . .
C26 C 0.60441(13) 0.85266(16) 0.54636(13) 0.0395(7) Uani 1 1 d . . . . .
H26A H 0.628615 0.858319 0.575268 0.059 Uiso 1 1 calc GR . . . .
H26B H 0.595059 0.898318 0.532761 0.059 Uiso 1 1 calc GR . . . .
H26C H 0.622723 0.825236 0.520437 0.059 Uiso 1 1 calc GR . . . .
C27 C 0.51485(11) 0.79975(15) 0.51715(10) 0.0324(6) Uani 1 1 d . . . . .
H27A H 0.534725 0.770888 0.493099 0.049 Uiso 1 1 calc GR . . . .
H27B H 0.504838 0.843675 0.501160 0.049 Uiso 1 1 calc GR . . . .
H27C H 0.481944 0.775440 0.527954 0.049 Uiso 1 1 calc GR . . . .
C28 C 0.43525(8) 0.75877(11) 0.65695(8) 0.0145(4) Uani 1 1 d . . . . .
C29 C 0.43544(9) 0.69267(11) 0.68726(9) 0.0171(4) Uani 1 1 d . . . . .
C30 C 0.43960(10) 0.69642(12) 0.74082(9) 0.0217(4) Uani 1 1 d . . . . .
H30 H 0.449717 0.738726 0.756422 0.026 Uiso 1 1 calc R . . . .
C31 C 0.42867(11) 0.63724(14) 0.77061(10) 0.0290(5) Uani 1 1 d . . . . .
H31 H 0.429643 0.640451 0.806173 0.035 Uiso 1 1 calc R . . . .
C32 C 0.41634(11) 0.57346(14) 0.74729(11) 0.0313(6) Uani 1 1 d . . . . .
H32 H 0.407234 0.534398 0.767257 0.038 Uiso 1 1 calc R . . . .
C33 C 0.41744(10) 0.56735(13) 0.69439(11) 0.0288(5) Uani 1 1 d . . . . .
H33 H 0.412238 0.523446 0.679033 0.035 Uiso 1 1 calc R . . . .
C34 C 0.42636(9) 0.62715(12) 0.66422(10) 0.0219(4) Uani 1 1 d . . . . .
H34 H 0.426261 0.623322 0.628684 0.026 Uiso 1 1 calc R . . . .
C35 C 0.33506(9) 0.71697(11) 0.60830(9) 0.0183(4) Uani 1 1 d . . . . .
C36 C 0.28802(9) 0.70914(13) 0.64744(10) 0.0233(5) Uani 1 1 d . . . . .
C37 C 0.24353(10) 0.67114(14) 0.61495(11) 0.0278(5) Uani 1 1 d . . . . .
H37A H 0.225353 0.634857 0.635165 0.033 Uiso 1 1 calc R . . . .
H37B H 0.215747 0.704712 0.603544 0.033 Uiso 1 1 calc R . . . .
C38 C 0.27253(10) 0.63789(13) 0.56885(11) 0.0265(5) Uani 1 1 d . . . . .
C39 C 0.26961(10) 0.78515(14) 0.66134(11) 0.0287(5) Uani 1 1 d . . . . .
H39A H 0.298312 0.807958 0.680731 0.043 Uiso 1 1 calc GR . . . .
H39B H 0.236325 0.783238 0.681428 0.043 Uiso 1 1 calc GR . . . .
H39C H 0.262784 0.811428 0.630494 0.043 Uiso 1 1 calc GR . . . .
C40 C 0.30075(10) 0.66850(15) 0.69655(10) 0.0299(5) Uani 1 1 d . . . . .
H40A H 0.310578 0.620663 0.688187 0.045 Uiso 1 1 calc GR . . . .
H40B H 0.268649 0.668489 0.718269 0.045 Uiso 1 1 calc GR . . . .
H40C H 0.331040 0.690779 0.714102 0.045 Uiso 1 1 calc GR . . . .
C41 C 0.23856(11) 0.63847(16) 0.51990(12) 0.0363(6) Uani 1 1 d . . . . .
H41A H 0.222515 0.684480 0.515141 0.054 Uiso 1 1 calc GR . . . .
H41B H 0.209614 0.603800 0.522303 0.054 Uiso 1 1 calc GR . . . .
H41C H 0.262051 0.627508 0.491293 0.054 Uiso 1 1 calc GR . . . .
C42 C 0.29333(10) 0.56289(13) 0.57997(12) 0.0309(6) Uani 1 1 d . . . . .
H42A H 0.311987 0.544647 0.550284 0.046 Uiso 1 1 calc GR . . . .
H42B H 0.262462 0.532963 0.588221 0.046 Uiso 1 1 calc GR . . . .
H42C H 0.318589 0.564045 0.608385 0.046 Uiso 1 1 calc GR . . . .
C43 C 0.35020(9) 0.70837(12) 0.51671(9) 0.0215(4) Uani 1 1 d . . . . .
C44 C 0.39429(10) 0.66891(13) 0.49652(9) 0.0230(5) Uani 1 1 d . . . . .
C45 C 0.42010(11) 0.69479(15) 0.45237(10) 0.0303(5) Uani 1 1 d . . . . .
H45 H 0.449073 0.669414 0.437744 0.036 Uiso 1 1 calc R . . . .
C46 C 0.40315(12) 0.75769(16) 0.43010(10) 0.0349(6) Uani 1 1 d . . . . .
H46 H 0.421721 0.775160 0.401549 0.042 Uiso 1 1 calc R . . . .
C47 C 0.35867(12) 0.79459(15) 0.45018(11) 0.0345(6) Uani 1 1 d . . . . .
H47 H 0.347537 0.836430 0.434508 0.041 Uiso 1 1 calc R . . . .
C48 C 0.33015(10) 0.77082(13) 0.49320(10) 0.0263(5) Uani 1 1 d . . . . .
C49 C 0.41550(9) 0.60045(12) 0.51966(9) 0.0225(5) Uani 1 1 d . . . . .
H49 H 0.394676 0.591335 0.551218 0.027 Uiso 1 1 calc R . . . .
C50 C 0.47697(10) 0.60633(14) 0.53354(10) 0.0258(5) Uani 1 1 d . . . . .
H50A H 0.498322 0.613271 0.502904 0.039 Uiso 1 1 calc GR . . . .
H50B H 0.488752 0.563648 0.550230 0.039 Uiso 1 1 calc GR . . . .
H50C H 0.482362 0.645773 0.556178 0.039 Uiso 1 1 calc GR . . . .
C51 C 0.40542(11) 0.53863(14) 0.48284(11) 0.0309(5) Uani 1 1 d . . . . .
H51A H 0.366921 0.537080 0.473666 0.046 Uiso 1 1 calc GR . . . .
H51B H 0.415609 0.495083 0.499267 0.046 Uiso 1 1 calc GR . . . .
H51C H 0.427396 0.544976 0.452523 0.046 Uiso 1 1 calc GR . . . .
C52 C 0.27842(11) 0.81050(14) 0.51046(12) 0.0333(6) Uani 1 1 d . . . . .
H52 H 0.261297 0.783968 0.538578 0.040 Uiso 1 1 calc R . . . .
C53 C 0.29107(13) 0.88553(15) 0.52950(14) 0.0408(7) Uani 1 1 d . . . . .
H53A H 0.315268 0.883097 0.558644 0.061 Uiso 1 1 calc GR . . . .
H53B H 0.257158 0.908504 0.539126 0.061 Uiso 1 1 calc GR . . . .
H53C H 0.308691 0.911972 0.502645 0.061 Uiso 1 1 calc GR . . . .
C54 C 0.23686(13) 0.81432(17) 0.46591(14) 0.0473(8) Uani 1 1 d . . . . .
H54A H 0.251838 0.843250 0.439027 0.071 Uiso 1 1 calc GR . . . .
H54B H 0.202738 0.834557 0.477849 0.071 Uiso 1 1 calc GR . . . .
H54C H 0.230036 0.767554 0.453027 0.071 Uiso 1 1 calc GR . . . .

loop_
_atom_site_aniso_label
_atom_site_aniso_U_11
_atom_site_aniso_U_22
_atom_site_aniso_U_33
_atom_site_aniso_U_23
_atom_site_aniso_U_13
_atom_site_aniso_U_12
Ga1A 0.0188(3) 0.0335(6) 0.02618(19) -0.0034(4) -0.00197(16) 0.0026(3)
Ga1B 0.0188(3) 0.0335(6) 0.02618(19) -0.0034(4) -0.00197(16) 0.0026(3)
Ga1C 0.0188(3) 0.0335(6) 0.02618(19) -0.0034(4) -0.00197(16) 0.0026(3)
Cl1 0.0298(3) 0.0429(4) 0.0477(4) 0.0014(3) 0.0067(3) -0.0029(3)
Cl2A 0.0442(6) 0.0892(10) 0.0603(7) -0.0484(7) 0.0181(5) -0.0152(6)
Cl2B 0.0442(6) 0.0892(10) 0.0603(7) -0.0484(7) 0.0181(5) -0.0152(6)
Cl2C 0.0442(6) 0.0892(10) 0.0603(7) -0.0484(7) 0.0181(5) -0.0152(6)
Cl3A 0.0216(4) 0.0668(9) 0.0919(12) 0.0485(9) 0.0058(7) 0.0043(5)
Cl3B 0.0216(4) 0.0668(9) 0.0919(12) 0.0485(9) 0.0058(7) 0.0043(5)
Cl3C 0.0216(4) 0.0668(9) 0.0919(12) 0.0485(9) 0.0058(7) 0.0043(5)
Cl4A 0.0405(11) 0.0476(6) 0.0386(6) -0.0015(5) -0.0195(10) 0.0027(8)
Cl4B 0.0405(11) 0.0476(6) 0.0386(6) -0.0015(5) -0.0195(10) 0.0027(8)
Cl4C 0.0405(11) 0.0476(6) 0.0386(6) -0.0015(5) -0.0195(10) 0.0027(8)
Ga2A 0.0240(3) 0.0310(2) 0.0184(2) 0.00327(16) -0.00140(17) -0.0104(2)
Ga2B 0.0240(3) 0.0310(2) 0.0184(2) 0.00327(16) -0.00140(17) -0.0104(2)
Cl5 0.0527(4) 0.0358(4) 0.0568(5) 0.0094(3) 0.0250(4) -0.0102(3)
Cl6A 0.0437(5) 0.1173(11) 0.0305(4) -0.0266(5) 0.0081(4) -0.0439(6)
Cl6B 0.0437(5) 0.1173(11) 0.0305(4) -0.0266(5) 0.0081(4) -0.0439(6)
Cl7A 0.0434(5) 0.0647(6) 0.0464(5) 0.0277(4) 0.0099(4) 0.0122(4)
Cl7B 0.0434(5) 0.0647(6) 0.0464(5) 0.0277(4) 0.0099(4) 0.0122(4)
Cl8A 0.0356(5) 0.0327(4) 0.0244(4) 0.0003(3) 0.0044(3) -0.0101(3)
Cl8B 0.0356(5) 0.0327(4) 0.0244(4) 0.0003(3) 0.0044(3) -0.0101(3)
P1 0.0121(2) 0.0163(2) 0.0204(3) 0.00245(19) -0.00296(19) -0.00164(19)
N1 0.0131(8) 0.0148(8) 0.0195(8) -0.0016(7) -0.0024(7) 0.0016(7)
N2 0.0110(8) 0.0149(8) 0.0174(8) 0.0001(7) -0.0006(6) 0.0009(6)
N3 0.0116(8) 0.0177(8) 0.0297(10) -0.0001(7) -0.0034(7) -0.0013(7)
C1 0.0124(9) 0.0148(9) 0.0146(9) 0.0014(7) -0.0009(7) 0.0016(7)
C2 0.0184(11) 0.0190(10) 0.0284(12) -0.0047(9) -0.0053(9) -0.0020(8)
C3 0.0144(10) 0.0207(10) 0.0244(11) -0.0013(8) -0.0046(8) -0.0028(8)
C4 0.0152(10) 0.0156(9) 0.0204(10) -0.0020(8) -0.0018(8) 0.0038(8)
C5 0.0219(11) 0.0174(10) 0.0190(10) -0.0001(8) 0.0006(8) 0.0032(8)
C6 0.0209(11) 0.0253(11) 0.0246(11) 0.0009(9) 0.0041(9) 0.0066(9)
C7 0.0197(11) 0.0269(12) 0.0300(12) 0.0030(10) 0.0009(9) 0.0097(9)
C8 0.0229(12) 0.0245(11) 0.0247(12) 0.0041(9) -0.0018(9) 0.0074(9)
C9 0.0194(10) 0.0173(10) 0.0207(10) 0.0002(8) -0.0002(8) 0.0033(8)
C10 0.0267(12) 0.0228(11) 0.0202(11) 0.0013(9) 0.0001(9) 0.0083(9)
C11 0.065(2) 0.0321(14) 0.0235(13) -0.0039(11) -0.0090(13) 0.0111(13)
C12 0.0315(14) 0.0362(14) 0.0326(13) 0.0122(11) 0.0080(11) 0.0092(11)
C13 0.0225(11) 0.0216(11) 0.0248(11) 0.0025(9) 0.0038(9) 0.0046(9)
C14 0.0276(13) 0.0295(13) 0.0374(14) -0.0009(11) 0.0053(11) -0.0043(10)
C15 0.0368(14) 0.0319(13) 0.0236(12) 0.0051(10) 0.0043(10) -0.0027(11)
C16 0.0097(9) 0.0162(9) 0.0213(10) -0.0011(8) 0.0009(7) 0.0012(7)
C17 0.0125(9) 0.0177(10) 0.0229(11) 0.0011(8) 0.0001(8) 0.0000(8)
C18 0.0166(10) 0.0170(10) 0.0302(12) 0.0022(9) 0.0021(9) 0.0026(8)
C19 0.0168(10) 0.0202(10) 0.0298(12) -0.0036(9) 0.0050(9) 0.0016(8)
C20 0.0182(10) 0.0253(11) 0.0232(11) -0.0005(9) 0.0051(9) 0.0023(9)
C21 0.0136(9) 0.0202(10) 0.0212(10) 0.0020(8) 0.0019(8) 0.0002(8)
C22 0.0238(11) 0.0232(11) 0.0216(11) 0.0022(9) -0.0014(9) 0.0081(9)
C23 0.0305(14) 0.0374(14) 0.0333(14) -0.0051(11) -0.0119(11) 0.0083(11)
C24 0.0376(14) 0.0291(13) 0.0304(13) 0.0107(10) 0.0056(11) 0.0098(11)
C25 0.0249(12) 0.0232(11) 0.0223(11) 0.0042(9) 0.0052(9) 0.0062(9)
C26 0.0390(16) 0.0318(14) 0.0477(17) 0.0140(12) 0.0003(13) -0.0081(12)
C27 0.0291(13) 0.0392(14) 0.0290(13) 0.0107(11) -0.0006(10) 0.0030(11)
C28 0.0116(9) 0.0149(9) 0.0169(9) -0.0010(7) 0.0022(7) 0.0012(7)
C29 0.0122(9) 0.0156(10) 0.0236(11) 0.0035(8) 0.0018(8) 0.0022(7)
C30 0.0215(11) 0.0209(10) 0.0226(11) 0.0044(9) 0.0016(9) 0.0046(9)
C31 0.0293(13) 0.0304(13) 0.0273(12) 0.0111(10) 0.0062(10) 0.0086(10)
C32 0.0261(13) 0.0238(12) 0.0440(15) 0.0166(11) 0.0084(11) 0.0057(10)
C33 0.0236(12) 0.0156(11) 0.0471(15) 0.0045(10) 0.0034(11) 0.0005(9)
C34 0.0184(10) 0.0178(10) 0.0296(12) -0.0007(9) 0.0018(9) -0.0006(8)
C35 0.0115(9) 0.0156(10) 0.0277(11) 0.0025(8) -0.0020(8) 0.0018(8)
C36 0.0121(10) 0.0230(11) 0.0348(13) -0.0008(9) 0.0038(9) -0.0015(8)
C37 0.0126(10) 0.0255(12) 0.0454(15) -0.0035(11) 0.0010(10) -0.0026(9)
C38 0.0149(10) 0.0229(11) 0.0418(14) -0.0032(10) -0.0028(10) -0.0064(9)
C39 0.0168(11) 0.0286(12) 0.0408(14) -0.0068(11) 0.0039(10) 0.0016(9)
C40 0.0189(11) 0.0361(14) 0.0346(13) 0.0072(11) 0.0082(10) -0.0013(10)
C41 0.0231(13) 0.0357(14) 0.0500(17) -0.0093(12) -0.0120(12) -0.0070(11)
C42 0.0212(12) 0.0203(11) 0.0513(16) -0.0030(11) 0.0041(11) -0.0060(9)
C43 0.0192(11) 0.0224(11) 0.0230(11) 0.0009(9) -0.0072(9) -0.0028(8)
C44 0.0218(11) 0.0254(11) 0.0219(11) -0.0004(9) -0.0062(9) -0.0014(9)
C45 0.0309(13) 0.0368(14) 0.0232(12) -0.0008(10) -0.0032(10) -0.0005(11)
C46 0.0393(15) 0.0426(15) 0.0229(12) 0.0071(11) -0.0068(11) -0.0044(12)
C47 0.0409(15) 0.0307(13) 0.0318(14) 0.0083(11) -0.0161(12) -0.0031(11)
C48 0.0242(12) 0.0228(11) 0.0320(13) 0.0017(9) -0.0129(10) -0.0010(9)
C49 0.0193(11) 0.0230(11) 0.0252(11) -0.0018(9) -0.0016(9) 0.0015(9)
C50 0.0188(11) 0.0291(12) 0.0295(12) 0.0029(10) -0.0013(9) -0.0005(9)
C51 0.0292(13) 0.0295(13) 0.0340(13) -0.0089(11) -0.0033(11) 0.0018(10)
C52 0.0251(12) 0.0269(13) 0.0478(16) 0.0029(11) -0.0152(12) 0.0045(10)
C53 0.0340(15) 0.0265(13) 0.062(2) 0.0000(13) -0.0171(14) 0.0062(11)
C54 0.0360(16) 0.0409(16) 0.065(2) 0.0074(15) -0.0288(15) 0.0019(13)

_geom_special_details            
;
 All esds (except the esd in the dihedral angle between two l.s. planes)
 are estimated using the full covariance matrix.  The cell esds are taken
 into account individually in the estimation of esds in distances, angles
 and torsion angles; correlations between esds in cell parameters are only
 used when they are defined by crystal symmetry.  An approximate (isotropic)
 treatment of cell esds is used for estimating esds involving l.s. planes.
;
loop_
_geom_bond_atom_site_label_1
_geom_bond_atom_site_label_2
_geom_bond_distance
_geom_bond_site_symmetry_2
_geom_bond_publ_flag
Ga1A Cl1 2.1948(13) . ?
Ga1A Cl2A 2.1476(13) . ?
Ga1A Cl3A 2.1940(15) . ?
Ga1A Cl4A 2.160(2) . ?
Ga1B Cl1 2.188(8) . ?
Ga1B Cl2B 2.143(9) . ?
Ga1B Cl3B 2.107(10) . ?
Ga1B Cl4B 2.131(13) . ?
Ga1C Cl1 2.045(3) . ?
Ga1C Cl2C 2.049(8) . ?
Ga1C Cl3C 2.201(7) . ?
Ga1C Cl4C 2.138(8) . ?
Ga2A Cl5 2.1643(9) . ?
Ga2A Cl6A 2.1655(10) . ?
Ga2A Cl7A 2.1762(10) . ?
Ga2A Cl8A 2.1698(10) . ?
Ga2B Cl5 2.164(8) . ?
Ga2B Cl6B 2.105(10) . ?
Ga2B Cl7B 2.184(10) . ?
Ga2B Cl8B 2.143(12) . ?
P1 C28 1.692(2) . ?
P1 C35 1.865(2) . ?
N1 C1 1.351(3) . ?
N1 C2 1.381(3) . ?
N1 C4 1.457(3) . ?
N2 C1 1.355(3) . ?
N2 C3 1.375(3) . ?
N2 C16 1.459(3) . ?
N3 C35 1.295(3) . ?
N3 C38 1.542(3) . ?
N3 C43 1.471(3) . ?
C1 C28 1.479(3) . ?
C2 H2 0.9300 . ?
C2 C3 1.356(3) . ?
C3 H3 0.9300 . ?
C4 C5 1.402(3) . ?
C4 C9 1.403(3) . ?
C5 C6 1.394(3) . ?
C5 C10 1.517(3) . ?
C6 H6 0.9300 . ?
C6 C7 1.387(3) . ?
C7 H7 0.9300 . ?
C7 C8 1.386(4) . ?
C8 H8 0.9300 . ?
C8 C9 1.396(3) . ?
C9 C13 1.527(3) . ?
C10 H10 0.9800 . ?
C10 C11 1.532(4) . ?
C10 C12 1.529(4) . ?
C11 H11A 0.9600 . ?
C11 H11B 0.9600 . ?
C11 H11C 0.9600 . ?
C12 H12A 0.9600 . ?
C12 H12B 0.9600 . ?
C12 H12C 0.9600 . ?
C13 H13 0.9800 . ?
C13 C14 1.531(3) . ?
C13 C15 1.530(3) . ?
C14 H14A 0.9600 . ?
C14 H14B 0.9600 . ?
C14 H14C 0.9600 . ?
C15 H15A 0.9600 . ?
C15 H15B 0.9600 . ?
C15 H15C 0.9600 . ?
C16 C17 1.398(3) . ?
C16 C21 1.406(3) . ?
C17 C18 1.395(3) . ?
C17 C22 1.516(3) . ?
C18 H18 0.9300 . ?
C18 C19 1.384(3) . ?
C19 H19 0.9300 . ?
C19 C20 1.387(3) . ?
C20 H20 0.9300 . ?
C20 C21 1.394(3) . ?
C21 C25 1.520(3) . ?
C22 H22 0.9800 . ?
C22 C23 1.533(3) . ?
C22 C24 1.529(3) . ?
C23 H23A 0.9600 . ?
C23 H23B 0.9600 . ?
C23 H23C 0.9600 . ?
C24 H24A 0.9600 . ?
C24 H24B 0.9600 . ?
C24 H24C 0.9600 . ?
C25 H25 0.9800 . ?
C25 C26 1.538(4) . ?
C25 C27 1.518(4) . ?
C26 H26A 0.9600 . ?
C26 H26B 0.9600 . ?
C26 H26C 0.9600 . ?
C27 H27A 0.9600 . ?
C27 H27B 0.9600 . ?
C27 H27C 0.9600 . ?
C28 C29 1.479(3) . ?
C29 C30 1.403(3) . ?
C29 C34 1.394(3) . ?
C30 H30 0.9300 . ?
C30 C31 1.387(3) . ?
C31 H31 0.9300 . ?
C31 C32 1.383(4) . ?
C32 H32 0.9300 . ?
C32 C33 1.385(4) . ?
C33 H33 0.9300 . ?
C33 C34 1.394(3) . ?
C34 H34 0.9300 . ?
C35 C36 1.534(3) . ?
C36 C37 1.545(3) . ?
C36 C39 1.547(3) . ?
C36 C40 1.525(4) . ?
C37 H37A 0.9700 . ?
C37 H37B 0.9700 . ?
C37 C38 1.527(4) . ?
C38 C41 1.518(4) . ?
C38 C42 1.532(3) . ?
C39 H39A 0.9600 . ?
C39 H39B 0.9600 . ?
C39 H39C 0.9600 . ?
C40 H40A 0.9600 . ?
C40 H40B 0.9600 . ?
C40 H40C 0.9600 . ?
C41 H41A 0.9600 . ?
C41 H41B 0.9600 . ?
C41 H41C 0.9600 . ?
C42 H42A 0.9600 . ?
C42 H42B 0.9600 . ?
C42 H42C 0.9600 . ?
C43 C44 1.402(3) . ?
C43 C48 1.415(3) . ?
C44 C45 1.398(4) . ?
C44 C49 1.517(3) . ?
C45 H45 0.9300 . ?
C45 C46 1.385(4) . ?
C46 H46 0.9300 . ?
C46 C47 1.383(4) . ?
C47 H47 0.9300 . ?
C47 C48 1.391(4) . ?
C48 C52 1.525(4) . ?
C49 H49 0.9800 . ?
C49 C50 1.531(3) . ?
C49 C51 1.532(3) . ?
C50 H50A 0.9600 . ?
C50 H50B 0.9600 . ?
C50 H50C 0.9600 . ?
C51 H51A 0.9600 . ?
C51 H51B 0.9600 . ?
C51 H51C 0.9600 . ?
C52 H52 0.9800 . ?
C52 C53 1.533(4) . ?
C52 C54 1.537(4) . ?
C53 H53A 0.9600 . ?
C53 H53B 0.9600 . ?
C53 H53C 0.9600 . ?
C54 H54A 0.9600 . ?
C54 H54B 0.9600 . ?
C54 H54C 0.9600 . ?

loop_
_geom_angle_atom_site_label_1
_geom_angle_atom_site_label_2
_geom_angle_atom_site_label_3
_geom_angle
_geom_angle_site_symmetry_1
_geom_angle_site_symmetry_3
_geom_angle_publ_flag
Cl2A Ga1A Cl1 110.55(6) . . ?
Cl2A Ga1A Cl3A 109.19(8) . . ?
Cl2A Ga1A Cl4A 108.23(8) . . ?
Cl3A Ga1A Cl1 108.98(5) . . ?
Cl4A Ga1A Cl1 110.84(9) . . ?
Cl4A Ga1A Cl3A 109.01(12) . . ?
Cl2B Ga1B Cl1 103.3(4) . . ?
Cl3B Ga1B Cl1 113.8(4) . . ?
Cl3B Ga1B Cl2B 105.1(6) . . ?
Cl3B Ga1B Cl4B 104.3(8) . . ?
Cl4B Ga1B Cl1 103.0(7) . . ?
Cl4B Ga1B Cl2B 127.8(7) . . ?
Cl1 Ga1C Cl2C 114.8(3) . . ?
Cl1 Ga1C Cl3C 98.0(2) . . ?
Cl1 Ga1C Cl4C 119.6(3) . . ?
Cl2C Ga1C Cl3C 121.3(5) . . ?
Cl2C Ga1C Cl4C 105.7(4) . . ?
Cl4C Ga1C Cl3C 96.9(4) . . ?
Cl5 Ga2A Cl6A 109.70(5) . . ?
Cl5 Ga2A Cl7A 107.41(4) . . ?
Cl5 Ga2A Cl8A 108.89(5) . . ?
Cl6A Ga2A Cl7A 108.95(6) . . ?
Cl6A Ga2A Cl8A 110.26(4) . . ?
Cl8A Ga2A Cl7A 111.58(4) . . ?
Cl5 Ga2B Cl7B 110.5(5) . . ?
Cl6B Ga2B Cl5 101.0(5) . . ?
Cl6B Ga2B Cl7B 115.3(8) . . ?
Cl6B Ga2B Cl8B 101.6(6) . . ?
Cl8B Ga2B Cl5 108.9(6) . . ?
Cl8B Ga2B Cl7B 117.9(6) . . ?
C28 P1 C35 106.05(10) . . ?
C1 N1 C2 108.91(18) . . ?
C1 N1 C4 127.06(18) . . ?
C2 N1 C4 123.72(18) . . ?
C1 N2 C3 109.23(18) . . ?
C1 N2 C16 124.88(18) . . ?
C3 N2 C16 124.15(18) . . ?
C35 N3 C38 112.3(2) . . ?
C35 N3 C43 122.23(19) . . ?
C43 N3 C38 124.95(19) . . ?
N1 C1 N2 107.16(18) . . ?
N1 C1 C28 127.25(18) . . ?
N2 C1 C28 125.36(18) . . ?
N1 C2 H2 126.3 . . ?
C3 C2 N1 107.47(19) . . ?
C3 C2 H2 126.3 . . ?
N2 C3 H3 126.4 . . ?
C2 C3 N2 107.22(19) . . ?
C2 C3 H3 126.4 . . ?
C5 C4 N1 118.88(19) . . ?
C5 C4 C9 123.9(2) . . ?
C9 C4 N1 117.15(19) . . ?
C4 C5 C10 123.5(2) . . ?
C6 C5 C4 116.6(2) . . ?
C6 C5 C10 119.7(2) . . ?
C5 C6 H6 119.5 . . ?
C7 C6 C5 121.0(2) . . ?
C7 C6 H6 119.5 . . ?
C6 C7 H7 119.7 . . ?
C8 C7 C6 120.6(2) . . ?
C8 C7 H7 119.7 . . ?
C7 C8 H8 119.4 . . ?
C7 C8 C9 121.2(2) . . ?
C9 C8 H8 119.4 . . ?
C4 C9 C13 123.2(2) . . ?
C8 C9 C4 116.4(2) . . ?
C8 C9 C13 120.2(2) . . ?
C5 C10 H10 108.1 . . ?
C5 C10 C11 109.8(2) . . ?
C5 C10 C12 112.6(2) . . ?
C11 C10 H10 108.1 . . ?
C12 C10 H10 108.1 . . ?
C12 C10 C11 110.0(2) . . ?
C10 C11 H11A 109.5 . . ?
C10 C11 H11B 109.5 . . ?
C10 C11 H11C 109.5 . . ?
H11A C11 H11B 109.5 . . ?
H11A C11 H11C 109.5 . . ?
H11B C11 H11C 109.5 . . ?
C10 C12 H12A 109.5 . . ?
C10 C12 H12B 109.5 . . ?
C10 C12 H12C 109.5 . . ?
H12A C12 H12B 109.5 . . ?
H12A C12 H12C 109.5 . . ?
H12B C12 H12C 109.5 . . ?
C9 C13 H13 107.7 . . ?
C9 C13 C14 109.7(2) . . ?
C9 C13 C15 113.9(2) . . ?
C14 C13 H13 107.7 . . ?
C15 C13 H13 107.7 . . ?
C15 C13 C14 110.0(2) . . ?
C13 C14 H14A 109.5 . . ?
C13 C14 H14B 109.5 . . ?
C13 C14 H14C 109.5 . . ?
H14A C14 H14B 109.5 . . ?
H14A C14 H14C 109.5 . . ?
H14B C14 H14C 109.5 . . ?
C13 C15 H15A 109.5 . . ?
C13 C15 H15B 109.5 . . ?
C13 C15 H15C 109.5 . . ?
H15A C15 H15B 109.5 . . ?
H15A C15 H15C 109.5 . . ?
H15B C15 H15C 109.5 . . ?
C17 C16 N2 119.89(19) . . ?
C17 C16 C21 123.4(2) . . ?
C21 C16 N2 116.61(18) . . ?
C16 C17 C22 123.2(2) . . ?
C18 C17 C16 116.9(2) . . ?
C18 C17 C22 119.8(2) . . ?
C17 C18 H18 119.4 . . ?
C19 C18 C17 121.3(2) . . ?
C19 C18 H18 119.4 . . ?
C18 C19 H19 119.9 . . ?
C18 C19 C20 120.3(2) . . ?
C20 C19 H19 119.9 . . ?
C19 C20 H20 119.5 . . ?
C19 C20 C21 121.0(2) . . ?
C21 C20 H20 119.5 . . ?
C16 C21 C25 123.7(2) . . ?
C20 C21 C16 116.9(2) . . ?
C20 C21 C25 119.2(2) . . ?
C17 C22 H22 108.4 . . ?
C17 C22 C23 109.4(2) . . ?
C17 C22 C24 112.2(2) . . ?
C23 C22 H22 108.4 . . ?
C24 C22 H22 108.4 . . ?
C24 C22 C23 109.9(2) . . ?
C22 C23 H23A 109.5 . . ?
C22 C23 H23B 109.5 . . ?
C22 C23 H23C 109.5 . . ?
H23A C23 H23B 109.5 . . ?
H23A C23 H23C 109.5 . . ?
H23B C23 H23C 109.5 . . ?
C22 C24 H24A 109.5 . . ?
C22 C24 H24B 109.5 . . ?
C22 C24 H24C 109.5 . . ?
H24A C24 H24B 109.5 . . ?
H24A C24 H24C 109.5 . . ?
H24B C24 H24C 109.5 . . ?
C21 C25 H25 108.0 . . ?
C21 C25 C26 108.9(2) . . ?
C26 C25 H25 108.0 . . ?
C27 C25 C21 113.8(2) . . ?
C27 C25 H25 108.0 . . ?
C27 C25 C26 109.9(2) . . ?
C25 C26 H26A 109.5 . . ?
C25 C26 H26B 109.5 . . ?
C25 C26 H26C 109.5 . . ?
H26A C26 H26B 109.5 . . ?
H26A C26 H26C 109.5 . . ?
H26B C26 H26C 109.5 . . ?
C25 C27 H27A 109.5 . . ?
C25 C27 H27B 109.5 . . ?
C25 C27 H27C 109.5 . . ?
H27A C27 H27B 109.5 . . ?
H27A C27 H27C 109.5 . . ?
H27B C27 H27C 109.5 . . ?
C1 C28 P1 114.89(15) . . ?
C29 C28 P1 129.15(16) . . ?
C29 C28 C1 115.93(18) . . ?
C30 C29 C28 119.4(2) . . ?
C34 C29 C28 121.3(2) . . ?
C34 C29 C30 119.1(2) . . ?
C29 C30 H30 119.9 . . ?
C31 C30 C29 120.3(2) . . ?
C31 C30 H30 119.9 . . ?
C30 C31 H31 120.1 . . ?
C32 C31 C30 119.8(2) . . ?
C32 C31 H31 120.1 . . ?
C31 C32 H32 119.8 . . ?
C31 C32 C33 120.5(2) . . ?
C33 C32 H32 119.8 . . ?
C32 C33 H33 120.1 . . ?
C32 C33 C34 119.9(2) . . ?
C34 C33 H33 120.1 . . ?
C29 C34 C33 120.1(2) . . ?
C29 C34 H34 120.0 . . ?
C33 C34 H34 120.0 . . ?
N3 C35 P1 118.09(17) . . ?
N3 C35 C36 111.99(19) . . ?
C36 C35 P1 126.65(17) . . ?
C35 C36 C37 101.2(2) . . ?
C35 C36 C39 106.19(19) . . ?
C37 C36 C39 111.1(2) . . ?
C40 C36 C35 117.29(19) . . ?
C40 C36 C37 111.5(2) . . ?
C40 C36 C39 109.2(2) . . ?
C36 C37 H37A 110.2 . . ?
C36 C37 H37B 110.2 . . ?
H37A C37 H37B 108.5 . . ?
C38 C37 C36 107.74(19) . . ?
C38 C37 H37A 110.2 . . ?
C38 C37 H37B 110.2 . . ?
C37 C38 N3 99.43(18) . . ?
C37 C38 C42 112.5(2) . . ?
C41 C38 N3 111.4(2) . . ?
C41 C38 C37 114.3(2) . . ?
C41 C38 C42 110.1(2) . . ?
C42 C38 N3 108.62(18) . . ?
C36 C39 H39A 109.5 . . ?
C36 C39 H39B 109.5 . . ?
C36 C39 H39C 109.5 . . ?
H39A C39 H39B 109.5 . . ?
H39A C39 H39C 109.5 . . ?
H39B C39 H39C 109.5 . . ?
C36 C40 H40A 109.5 . . ?
C36 C40 H40B 109.5 . . ?
C36 C40 H40C 109.5 . . ?
H40A C40 H40B 109.5 . . ?
H40A C40 H40C 109.5 . . ?
H40B C40 H40C 109.5 . . ?
C38 C41 H41A 109.5 . . ?
C38 C41 H41B 109.5 . . ?
C38 C41 H41C 109.5 . . ?
H41A C41 H41B 109.5 . . ?
H41A C41 H41C 109.5 . . ?
H41B C41 H41C 109.5 . . ?
C38 C42 H42A 109.5 . . ?
C38 C42 H42B 109.5 . . ?
C38 C42 H42C 109.5 . . ?
H42A C42 H42B 109.5 . . ?
H42A C42 H42C 109.5 . . ?
H42B C42 H42C 109.5 . . ?
C44 C43 N3 121.3(2) . . ?
C44 C43 C48 122.7(2) . . ?
C48 C43 N3 116.0(2) . . ?
C43 C44 C49 124.1(2) . . ?
C45 C44 C43 117.5(2) . . ?
C45 C44 C49 118.4(2) . . ?
C44 C45 H45 119.5 . . ?
C46 C45 C44 121.0(3) . . ?
C46 C45 H45 119.5 . . ?
C45 C46 H46 119.9 . . ?
C47 C46 C45 120.2(3) . . ?
C47 C46 H46 119.9 . . ?
C46 C47 H47 119.1 . . ?
C46 C47 C48 121.8(2) . . ?
C48 C47 H47 119.1 . . ?
C43 C48 C52 124.2(2) . . ?
C47 C48 C43 116.7(2) . . ?
C47 C48 C52 119.0(2) . . ?
C44 C49 H49 108.1 . . ?
C44 C49 C50 111.0(2) . . ?
C44 C49 C51 110.3(2) . . ?
C50 C49 H49 108.1 . . ?
C50 C49 C51 111.0(2) . . ?
C51 C49 H49 108.1 . . ?
C49 C50 H50A 109.5 . . ?
C49 C50 H50B 109.5 . . ?
C49 C50 H50C 109.5 . . ?
H50A C50 H50B 109.5 . . ?
H50A C50 H50C 109.5 . . ?
H50B C50 H50C 109.5 . . ?
C49 C51 H51A 109.5 . . ?
C49 C51 H51B 109.5 . . ?
C49 C51 H51C 109.5 . . ?
H51A C51 H51B 109.5 . . ?
H51A C51 H51C 109.5 . . ?
H51B C51 H51C 109.5 . . ?
C48 C52 H52 108.3 . . ?
C48 C52 C53 112.8(2) . . ?
C48 C52 C54 109.5(3) . . ?
C53 C52 H52 108.3 . . ?
C53 C52 C54 109.4(2) . . ?
C54 C52 H52 108.3 . . ?
C52 C53 H53A 109.5 . . ?
C52 C53 H53B 109.5 . . ?
C52 C53 H53C 109.5 . . ?
H53A C53 H53B 109.5 . . ?
H53A C53 H53C 109.5 . . ?
H53B C53 H53C 109.5 . . ?
C52 C54 H54A 109.5 . . ?
C52 C54 H54B 109.5 . . ?
C52 C54 H54C 109.5 . . ?
H54A C54 H54B 109.5 . . ?
H54A C54 H54C 109.5 . . ?
H54B C54 H54C 109.5 . . ?

loop_
_geom_torsion_atom_site_label_1
_geom_torsion_atom_site_label_2
_geom_torsion_atom_site_label_3
_geom_torsion_atom_site_label_4
_geom_torsion
_geom_torsion_site_symmetry_1
_geom_torsion_site_symmetry_2
_geom_torsion_site_symmetry_3
_geom_torsion_site_symmetry_4
_geom_torsion_publ_flag
P1 C28 C29 C30 -131.6(2) . . . . ?
P1 C28 C29 C34 42.3(3) . . . . ?
P1 C35 C36 C37 156.03(17) . . . . ?
P1 C35 C36 C39 39.9(3) . . . . ?
P1 C35 C36 C40 -82.4(3) . . . . ?
N1 C1 C28 P1 59.6(3) . . . . ?
N1 C1 C28 C29 -118.4(2) . . . . ?
N1 C2 C3 N2 -0.8(3) . . . . ?
N1 C4 C5 C6 -176.3(2) . . . . ?
N1 C4 C5 C10 7.3(3) . . . . ?
N1 C4 C9 C8 176.9(2) . . . . ?
N1 C4 C9 C13 -8.2(3) . . . . ?
N2 C1 C28 P1 -126.77(19) . . . . ?
N2 C1 C28 C29 55.3(3) . . . . ?
N2 C16 C17 C18 179.63(19) . . . . ?
N2 C16 C17 C22 -4.6(3) . . . . ?
N2 C16 C21 C20 -178.66(19) . . . . ?
N2 C16 C21 C25 7.2(3) . . . . ?
N3 C35 C36 C37 -2.9(2) . . . . ?
N3 C35 C36 C39 -119.1(2) . . . . ?
N3 C35 C36 C40 118.6(2) . . . . ?
N3 C43 C44 C45 -176.0(2) . . . . ?
N3 C43 C44 C49 3.9(3) . . . . ?
N3 C43 C48 C47 174.4(2) . . . . ?
N3 C43 C48 C52 -8.7(3) . . . . ?
C1 N1 C2 C3 1.3(3) . . . . ?
C1 N1 C4 C5 91.3(3) . . . . ?
C1 N1 C4 C9 -90.8(3) . . . . ?
C1 N2 C3 C2 -0.1(3) . . . . ?
C1 N2 C16 C17 -110.5(2) . . . . ?
C1 N2 C16 C21 73.1(3) . . . . ?
C1 C28 C29 C30 45.9(3) . . . . ?
C1 C28 C29 C34 -140.2(2) . . . . ?
C2 N1 C1 N2 -1.3(2) . . . . ?
C2 N1 C1 C28 173.3(2) . . . . ?
C2 N1 C4 C5 -95.9(3) . . . . ?
C2 N1 C4 C9 82.1(3) . . . . ?
C3 N2 C1 N1 0.9(2) . . . . ?
C3 N2 C1 C28 -173.9(2) . . . . ?
C3 N2 C16 C17 86.1(3) . . . . ?
C3 N2 C16 C21 -90.2(3) . . . . ?
C4 N1 C1 N2 172.36(19) . . . . ?
C4 N1 C1 C28 -13.0(3) . . . . ?
C4 N1 C2 C3 -172.6(2) . . . . ?
C4 C5 C6 C7 -2.0(4) . . . . ?
C4 C5 C10 C11 108.5(3) . . . . ?
C4 C5 C10 C12 -128.6(2) . . . . ?
C4 C9 C13 C14 -102.1(3) . . . . ?
C4 C9 C13 C15 134.1(2) . . . . ?
C5 C4 C9 C8 -5.3(3) . . . . ?
C5 C4 C9 C13 169.7(2) . . . . ?
C5 C6 C7 C8 -2.1(4) . . . . ?
C6 C5 C10 C11 -67.8(3) . . . . ?
C6 C5 C10 C12 55.1(3) . . . . ?
C6 C7 C8 C9 2.8(4) . . . . ?
C7 C8 C9 C4 0.8(4) . . . . ?
C7 C8 C9 C13 -174.4(2) . . . . ?
C8 C9 C13 C14 72.7(3) . . . . ?
C8 C9 C13 C15 -51.1(3) . . . . ?
C9 C4 C5 C6 5.9(3) . . . . ?
C9 C4 C5 C10 -170.5(2) . . . . ?
C10 C5 C6 C7 174.5(2) . . . . ?
C16 N2 C1 N1 -164.60(18) . . . . ?
C16 N2 C1 C28 20.7(3) . . . . ?
C16 N2 C3 C2 165.5(2) . . . . ?
C16 C17 C18 C19 0.3(3) . . . . ?
C16 C17 C22 C23 -100.6(2) . . . . ?
C16 C17 C22 C24 137.2(2) . . . . ?
C16 C21 C25 C26 106.7(3) . . . . ?
C16 C21 C25 C27 -130.4(2) . . . . ?
C17 C16 C21 C20 5.1(3) . . . . ?
C17 C16 C21 C25 -169.0(2) . . . . ?
C17 C18 C19 C20 2.7(4) . . . . ?
C18 C17 C22 C23 75.1(3) . . . . ?
C18 C17 C22 C24 -47.2(3) . . . . ?
C18 C19 C20 C21 -1.7(4) . . . . ?
C19 C20 C21 C16 -2.0(3) . . . . ?
C19 C20 C21 C25 172.4(2) . . . . ?
C20 C21 C25 C26 -67.3(3) . . . . ?
C20 C21 C25 C27 55.7(3) . . . . ?
C21 C16 C17 C18 -4.3(3) . . . . ?
C21 C16 C17 C22 171.5(2) . . . . ?
C22 C17 C18 C19 -175.7(2) . . . . ?
C28 P1 C35 N3 -128.68(17) . . . . ?
C28 P1 C35 C36 73.5(2) . . . . ?
C28 C29 C30 C31 166.9(2) . . . . ?
C28 C29 C34 C33 -169.2(2) . . . . ?
C29 C30 C31 C32 3.2(4) . . . . ?
C30 C29 C34 C33 4.8(3) . . . . ?
C30 C31 C32 C33 3.2(4) . . . . ?
C31 C32 C33 C34 -5.5(4) . . . . ?
C32 C33 C34 C29 1.5(4) . . . . ?
C34 C29 C30 C31 -7.1(3) . . . . ?
C35 P1 C28 C1 -169.13(15) . . . . ?
C35 P1 C28 C29 8.4(2) . . . . ?
C35 N3 C38 C37 25.5(2) . . . . ?
C35 N3 C38 C41 146.4(2) . . . . ?
C35 N3 C38 C42 -92.2(2) . . . . ?
C35 N3 C43 C44 98.6(3) . . . . ?
C35 N3 C43 C48 -79.9(3) . . . . ?
C35 C36 C37 C38 19.1(2) . . . . ?
C36 C37 C38 N3 -25.9(2) . . . . ?
C36 C37 C38 C41 -144.7(2) . . . . ?
C36 C37 C38 C42 88.8(2) . . . . ?
C38 N3 C35 P1 -175.57(15) . . . . ?
C38 N3 C35 C36 -14.6(3) . . . . ?
C38 N3 C43 C44 -90.2(3) . . . . ?
C38 N3 C43 C48 91.4(3) . . . . ?
C39 C36 C37 C38 131.5(2) . . . . ?
C40 C36 C37 C38 -106.4(2) . . . . ?
C43 N3 C35 P1 -3.3(3) . . . . ?
C43 N3 C35 C36 157.64(19) . . . . ?
C43 N3 C38 C37 -146.5(2) . . . . ?
C43 N3 C38 C41 -25.6(3) . . . . ?
C43 N3 C38 C42 95.8(3) . . . . ?
C43 C44 C45 C46 1.0(4) . . . . ?
C43 C44 C49 C50 -121.7(2) . . . . ?
C43 C44 C49 C51 114.8(3) . . . . ?
C43 C48 C52 C53 116.9(3) . . . . ?
C43 C48 C52 C54 -121.1(3) . . . . ?
C44 C43 C48 C47 -4.0(3) . . . . ?
C44 C43 C48 C52 172.8(2) . . . . ?
C44 C45 C46 C47 -2.6(4) . . . . ?
C45 C44 C49 C50 58.1(3) . . . . ?
C45 C44 C49 C51 -65.3(3) . . . . ?
C45 C46 C47 C48 0.8(4) . . . . ?
C46 C47 C48 C43 2.4(4) . . . . ?
C46 C47 C48 C52 -174.6(2) . . . . ?
C47 C48 C52 C53 -66.3(3) . . . . ?
C47 C48 C52 C54 55.7(3) . . . . ?
C48 C43 C44 C45 2.4(3) . . . . ?
C48 C43 C44 C49 -177.8(2) . . . . ?
C49 C44 C45 C46 -178.8(2) . . . . ?

_shelx_res_file                  
;
TITL sharma38_a.res in Pbca
    sharma38.res
    created by SHELXL-2018/3 at 11:47:18 on 26-Jun-2019
REM Old TITL sharma38 in Pbca
REM SHELXT solution in Pbca: R1 0.182, Rweak 0.008, Alpha 0.026
REM <I/s> 0.998 for 989 systematic absences, Orientation as input
REM Formula found by SHELXT: C54 N3 Cl9 Ga1C
CELL 1.54184 24.139159 18.902102 26.089223 90 90 90
ZERR 8 0.000174 0.00013 0.000183 0 0 0
LATT 1
SYMM 0.5-X,-Y,0.5+Z
SYMM -X,0.5+Y,0.5-Z
SYMM 0.5+X,0.5-Y,-Z
SFAC C H Cl Ga N P
UNIT 432 576 64 16 24 8
SADI Ga1B Cl1 Ga1A Cl1 Ga1C Cl1 Ga1B Cl4B Ga1A Cl4A Ga1C Cl4C Ga1C Cl2C =
 GA1A CL2A GA1B CL2B GA1C CL3C GA1A CL3A GA1B CL3B
SADI Ga2B Cl8B Ga2A Cl8A Ga2A Cl5 Ga2B Cl5 Ga2B Cl6B Ga2A Cl6A Ga2B Cl7B =
 GA2A CL7A
EADP Ga1C Ga1A Ga1B
EADP Cl2C Cl2A Cl2B
EADP Cl3C Cl3A Cl3B
EADP Cl4A Cl4C Cl4B
EADP Cl6B Cl6A
EADP Cl7A Cl7B
EADP Cl8B Cl8A
EADP Ga2A Ga2B
SUMP 1 0 1 2 1 3 1 4

L.S. 11
PLAN  11
BOND $H
list
more -1
conf
fmap 2 53
acta
REM <olex2.extras>
REM <HklSrc "%.\\sharma38.hkl">
REM </olex2.extras>

WGHT    0.061600   22.744501
FVAR       1.12829   0.76449   0.12700   0.10845   0.91715
PART 1
GA1A  4    0.792087    0.493620    0.642893    21.00000    0.01879    0.03349 =
         0.02618   -0.00342   -0.00197    0.00261
PART 0
PART 2
GA1B  4    0.796488    0.478664    0.642492    31.00000    0.01879    0.03349 =
         0.02618   -0.00342   -0.00197    0.00261
PART 0
PART 3
GA1C  4    0.797009    0.529781    0.646381    41.00000    0.01879    0.03349 =
         0.02618   -0.00342   -0.00197    0.00261
PART 0
CL1   3    0.875311    0.523501    0.616832    11.00000    0.02980    0.04290 =
         0.04769    0.00140    0.00671   -0.00292
PART 1
CL2A  3    0.763240    0.565673    0.700675    21.00000    0.04423    0.08915 =
         0.06032   -0.04838    0.01815   -0.01518
PART 0
PART 2
CL2B  3    0.785756    0.523592    0.717251    31.00000    0.04423    0.08915 =
         0.06032   -0.04838    0.01815   -0.01518
PART 0
PART 3
CL2C  3    0.774932    0.627991    0.672597    41.00000    0.04423    0.08915 =
         0.06032   -0.04838    0.01815   -0.01518
PART 0
PART 1
CL3A  3    0.795129    0.386402    0.674988    21.00000    0.02157    0.06683 =
         0.09187    0.04849    0.00582    0.00433
PART 0
PART 2
CL3B  3    0.798981    0.368474    0.654427    31.00000    0.02157    0.06683 =
         0.09187    0.04849    0.00582    0.00433
PART 0
PART 3
CL3C  3    0.801637    0.438227    0.698333    41.00000    0.02157    0.06683 =
         0.09187    0.04849    0.00582    0.00433
PART 0
PART 1
CL4A  3    0.733919    0.495355    0.579988    21.00000    0.04046    0.04762 =
         0.03858   -0.00149   -0.01955    0.00266
PART 0
PART 2
CL4B  3    0.744445    0.491343    0.577135    31.00000    0.04046    0.04762 =
         0.03858   -0.00149   -0.01955    0.00266
PART 0
PART 3
CL4C  3    0.728271    0.493412    0.601939    41.00000    0.04046    0.04762 =
         0.03858   -0.00149   -0.01955    0.00266

PART 0
PART 1
GA2A  4    0.414320    0.348791    0.630971    51.00000    0.02404    0.03097 =
         0.01835    0.00327   -0.00140   -0.01043
PART 0
PART 2
GA2B  4    0.404061    0.353528    0.624088   -51.00000    0.02404    0.03097 =
         0.01835    0.00327   -0.00140   -0.01043
PART 0
CL5   3    0.457290    0.438177    0.597700    11.00000    0.05267    0.03579 =
         0.05675    0.00942    0.02503   -0.01024
PART 1
CL6A  3    0.364931    0.296799    0.572815    51.00000    0.04375    0.11731 =
         0.03046   -0.02662    0.00811   -0.04392
PART 0
PART 2
CL6B  3    0.348968    0.344412    0.561910   -51.00000    0.04375    0.11731 =
         0.03046   -0.02662    0.00811   -0.04392
PART 0
PART 1
CL7A  3    0.476897    0.275246    0.658657    51.00000    0.04336    0.06470 =
         0.04644    0.02774    0.00988    0.01216
PART 0
PART 2
CL7B  3    0.452680    0.258893    0.640865   -51.00000    0.04336    0.06470 =
         0.04644    0.02774    0.00988    0.01216
PART 0
PART 1
CL8A  3    0.361739    0.386213    0.692734    51.00000    0.03559    0.03272 =
         0.02438    0.00029    0.00444   -0.01007
PART 0
PART 2
CL8B  3    0.350691    0.393507    0.682994   -51.00000    0.03559    0.03272 =
         0.02438    0.00029    0.00444   -0.01007

PART 0
P1    6    0.391725    0.784006    0.609527    11.00000    0.01213    0.01628 =
         0.02036    0.00245   -0.00296   -0.00164
N1    5    0.469042    0.878122    0.688486    11.00000    0.01314    0.01483 =
         0.01952   -0.00157   -0.00236    0.00161
N2    5    0.533004    0.799753    0.672962    11.00000    0.01105    0.01492 =
         0.01735    0.00012   -0.00058    0.00088
N3    5    0.322948    0.687713    0.564848    11.00000    0.01160    0.01765 =
         0.02972   -0.00007   -0.00337   -0.00133
C1    1    0.477700    0.811743    0.671015    11.00000    0.01240    0.01476 =
         0.01464    0.00136   -0.00090    0.00157
C2    1    0.519258    0.907253    0.702532    11.00000    0.01838    0.01902 =
         0.02837   -0.00474   -0.00528   -0.00200
AFIX  43
H2    2    0.524767    0.952048    0.716368    11.00000   -1.20000
AFIX   0
C3    1    0.559066    0.858590    0.692456    11.00000    0.01442    0.02065 =
         0.02435   -0.00126   -0.00456   -0.00278
AFIX  43
H3    2    0.596932    0.863994    0.697742    11.00000   -1.20000
AFIX   0
C4    1    0.417095    0.917333    0.687990    11.00000    0.01523    0.01562 =
         0.02039   -0.00197   -0.00184    0.00377
C5    1    0.381994    0.912933    0.730698    11.00000    0.02190    0.01735 =
         0.01901   -0.00014    0.00059    0.00318
C6    1    0.331321    0.947977    0.727102    11.00000    0.02088    0.02525 =
         0.02462    0.00085    0.00405    0.00662
AFIX  43
H6    2    0.306277    0.945194    0.754116    11.00000   -1.20000
AFIX   0
C7    1    0.317696    0.986924    0.683849    11.00000    0.01974    0.02692 =
         0.03000    0.00303    0.00094    0.00967
AFIX  43
H7    2    0.283199    1.008628    0.681693    11.00000   -1.20000
AFIX   0
C8    1    0.355059    0.993780    0.643799    11.00000    0.02294    0.02452 =
         0.02466    0.00410   -0.00176    0.00738
AFIX  43
H8    2    0.345871    1.021782    0.615748    11.00000   -1.20000
AFIX   0
C9    1    0.406233    0.959395    0.644828    11.00000    0.01936    0.01732 =
         0.02067    0.00016   -0.00019    0.00334
C10   1    0.397869    0.876276    0.780286    11.00000    0.02670    0.02276 =
         0.02019    0.00131    0.00015    0.00831
AFIX  13
H10   2    0.432725    0.850895    0.774563    11.00000   -1.20000
AFIX   0
C11   1    0.407603    0.931426    0.822376    11.00000    0.06465    0.03215 =
         0.02346   -0.00394   -0.00898    0.01113
AFIX 137
H11A  2    0.419659    0.908144    0.853117    11.00000   -1.50000
H11B  2    0.373733    0.956423    0.829003    11.00000   -1.50000
H11C  2    0.435515    0.964264    0.811378    11.00000   -1.50000
AFIX   0
C12   1    0.354377    0.822661    0.797840    11.00000    0.03147    0.03621 =
         0.03259    0.01218    0.00797    0.00916
AFIX 137
H12A  2    0.347609    0.789234    0.770853    11.00000   -1.50000
H12B  2    0.320585    0.846931    0.806039    11.00000   -1.50000
H12C  2    0.367637    0.798161    0.827646    11.00000   -1.50000
AFIX   0
C13   1    0.448816    0.973107    0.602675    11.00000    0.02247    0.02156 =
         0.02476    0.00251    0.00380    0.00458
AFIX  13
H13   2    0.478760    0.938569    0.606825    11.00000   -1.20000
AFIX   0
C14   1    0.473814    1.046938    0.609476    11.00000    0.02764    0.02947 =
         0.03738   -0.00088    0.00529   -0.00432
AFIX 137
H14A  2    0.489065    1.051147    0.643322    11.00000   -1.50000
H14B  2    0.445476    1.081979    0.604785    11.00000   -1.50000
H14C  2    0.502579    1.053991    0.584585    11.00000   -1.50000
AFIX   0
C15   1    0.425752    0.964975    0.548370    11.00000    0.03675    0.03194 =
         0.02363    0.00509    0.00431   -0.00275
AFIX 137
H15A  2    0.411628    0.917890    0.543961    11.00000   -1.50000
H15B  2    0.454731    0.973420    0.523924    11.00000   -1.50000
H15C  2    0.396424    0.998513    0.543151    11.00000   -1.50000
AFIX   0
C16   1    0.561511    0.742148    0.646701    11.00000    0.00970    0.01623 =
         0.02131   -0.00110    0.00088    0.00116
C17   1    0.584362    0.686597    0.675050    11.00000    0.01248    0.01770 =
         0.02290    0.00111    0.00008    0.00001
C18   1    0.610738    0.633086    0.647460    11.00000    0.01664    0.01697 =
         0.03020    0.00225    0.00205    0.00256
AFIX  43
H18   2    0.626321    0.595138    0.664979    11.00000   -1.20000
AFIX   0
C19   1    0.614167    0.635371    0.594518    11.00000    0.01682    0.02023 =
         0.02984   -0.00360    0.00497    0.00161
AFIX  43
H19   2    0.630587    0.598181    0.576803    11.00000   -1.20000
AFIX   0
C20   1    0.593227    0.692871    0.567779    11.00000    0.01819    0.02530 =
         0.02324   -0.00047    0.00507    0.00225
AFIX  43
H20   2    0.596676    0.694385    0.532292    11.00000   -1.20000
AFIX   0
C21   1    0.567092    0.748430    0.593265    11.00000    0.01358    0.02022 =
         0.02121    0.00195    0.00194    0.00021
C22   1    0.584935    0.685013    0.733146    11.00000    0.02383    0.02322 =
         0.02161    0.00215   -0.00136    0.00809
AFIX  13
H22   2    0.557719    0.719331    0.745742    11.00000   -1.20000
AFIX   0
C23   1    0.642357    0.707049    0.752477    11.00000    0.03047    0.03740 =
         0.03333   -0.00506   -0.01191    0.00829
AFIX 137
H23A  2    0.669517    0.673770    0.740598    11.00000   -1.50000
H23B  2    0.642356    0.707865    0.789269    11.00000   -1.50000
H23C  2    0.651164    0.753315    0.739672    11.00000   -1.50000
AFIX   0
C24   1    0.569884    0.612108    0.754348    11.00000    0.03760    0.02907 =
         0.03036    0.01068    0.00563    0.00984
AFIX 137
H24A  2    0.536439    0.595730    0.738360    11.00000   -1.50000
H24B  2    0.564372    0.615331    0.790715    11.00000   -1.50000
H24C  2    0.599389    0.579480    0.747284    11.00000   -1.50000
AFIX   0
C25   1    0.551277    0.814398    0.563367    11.00000    0.02494    0.02321 =
         0.02225    0.00423    0.00522    0.00621
AFIX  13
H25   2    0.530928    0.845943    0.586479    11.00000   -1.20000
AFIX   0
C26   1    0.604410    0.852662    0.546361    11.00000    0.03896    0.03181 =
         0.04766    0.01402    0.00032   -0.00805
AFIX 137
H26A  2    0.628615    0.858319    0.575268    11.00000   -1.50000
H26B  2    0.595059    0.898318    0.532761    11.00000   -1.50000
H26C  2    0.622723    0.825236    0.520437    11.00000   -1.50000
AFIX   0
C27   1    0.514849    0.799755    0.517148    11.00000    0.02910    0.03920 =
         0.02898    0.01070   -0.00062    0.00304
AFIX 137
H27A  2    0.534725    0.770888    0.493099    11.00000   -1.50000
H27B  2    0.504838    0.843675    0.501160    11.00000   -1.50000
H27C  2    0.481944    0.775440    0.527954    11.00000   -1.50000
AFIX   0
C28   1    0.435250    0.758767    0.656949    11.00000    0.01161    0.01495 =
         0.01693   -0.00099    0.00217    0.00119
C29   1    0.435437    0.692674    0.687263    11.00000    0.01217    0.01565 =
         0.02360    0.00351    0.00176    0.00221
C30   1    0.439597    0.696416    0.740822    11.00000    0.02152    0.02090 =
         0.02263    0.00443    0.00162    0.00464
AFIX  43
H30   2    0.449717    0.738726    0.756422    11.00000   -1.20000
AFIX   0
C31   1    0.428672    0.637237    0.770613    11.00000    0.02929    0.03037 =
         0.02728    0.01105    0.00623    0.00862
AFIX  43
H31   2    0.429643    0.640451    0.806173    11.00000   -1.20000
AFIX   0
C32   1    0.416336    0.573461    0.747287    11.00000    0.02614    0.02383 =
         0.04403    0.01660    0.00841    0.00565
AFIX  43
H32   2    0.407234    0.534398    0.767257    11.00000   -1.20000
AFIX   0
C33   1    0.417439    0.567347    0.694390    11.00000    0.02364    0.01556 =
         0.04711    0.00448    0.00336    0.00052
AFIX  43
H33   2    0.412238    0.523446    0.679033    11.00000   -1.20000
AFIX   0
C34   1    0.426362    0.627148    0.664223    11.00000    0.01843    0.01776 =
         0.02958   -0.00069    0.00184   -0.00060
AFIX  43
H34   2    0.426261    0.623322    0.628684    11.00000   -1.20000
AFIX   0
C35   1    0.335060    0.716971    0.608300    11.00000    0.01151    0.01564 =
         0.02767    0.00252   -0.00202    0.00179
C36   1    0.288018    0.709138    0.647444    11.00000    0.01208    0.02304 =
         0.03483   -0.00076    0.00381   -0.00154
C37   1    0.243526    0.671138    0.614949    11.00000    0.01258    0.02547 =
         0.04537   -0.00352    0.00100   -0.00260
AFIX  23
H37A  2    0.225353    0.634857    0.635165    11.00000   -1.20000
H37B  2    0.215747    0.704712    0.603544    11.00000   -1.20000
AFIX   0
C38   1    0.272533    0.637891    0.568852    11.00000    0.01486    0.02290 =
         0.04182   -0.00319   -0.00284   -0.00636
C39   1    0.269614    0.785151    0.661343    11.00000    0.01677    0.02860 =
         0.04085   -0.00681    0.00388    0.00155
AFIX 137
H39A  2    0.298312    0.807958    0.680731    11.00000   -1.50000
H39B  2    0.236325    0.783238    0.681428    11.00000   -1.50000
H39C  2    0.262784    0.811428    0.630494    11.00000   -1.50000
AFIX   0
C40   1    0.300751    0.668503    0.696549    11.00000    0.01886    0.03610 =
         0.03465    0.00716    0.00815   -0.00133
AFIX 137
H40A  2    0.310578    0.620663    0.688187    11.00000   -1.50000
H40B  2    0.268649    0.668489    0.718269    11.00000   -1.50000
H40C  2    0.331040    0.690779    0.714102    11.00000   -1.50000
AFIX   0
C41   1    0.238556    0.638473    0.519899    11.00000    0.02308    0.03569 =
         0.05004   -0.00935   -0.01198   -0.00698
AFIX 137
H41A  2    0.222515    0.684480    0.515141    11.00000   -1.50000
H41B  2    0.209614    0.603800    0.522303    11.00000   -1.50000
H41C  2    0.262051    0.627508    0.491293    11.00000   -1.50000
AFIX   0
C42   1    0.293334    0.562887    0.579973    11.00000    0.02116    0.02034 =
         0.05127   -0.00298    0.00413   -0.00603
AFIX 137
H42A  2    0.311987    0.544647    0.550284    11.00000   -1.50000
H42B  2    0.262462    0.532963    0.588221    11.00000   -1.50000
H42C  2    0.318589    0.564045    0.608385    11.00000   -1.50000
AFIX   0
C43   1    0.350195    0.708372    0.516709    11.00000    0.01923    0.02238 =
         0.02299    0.00092   -0.00722   -0.00277
C44   1    0.394290    0.668913    0.496523    11.00000    0.02177    0.02540 =
         0.02189   -0.00039   -0.00619   -0.00139
C45   1    0.420100    0.694793    0.452372    11.00000    0.03092    0.03684 =
         0.02322   -0.00076   -0.00321   -0.00045
AFIX  43
H45   2    0.449073    0.669414    0.437744    11.00000   -1.20000
AFIX   0
C46   1    0.403147    0.757685    0.430098    11.00000    0.03935    0.04258 =
         0.02290    0.00714   -0.00680   -0.00440
AFIX  43
H46   2    0.421721    0.775160    0.401549    11.00000   -1.20000
AFIX   0
C47   1    0.358671    0.794592    0.450185    11.00000    0.04095    0.03067 =
         0.03175    0.00828   -0.01614   -0.00306
AFIX  43
H47   2    0.347537    0.836430    0.434508    11.00000   -1.20000
AFIX   0
C48   1    0.330151    0.770815    0.493197    11.00000    0.02418    0.02277 =
         0.03200    0.00173   -0.01288   -0.00099
C49   1    0.415502    0.600449    0.519657    11.00000    0.01928    0.02299 =
         0.02517   -0.00175   -0.00157    0.00154
AFIX  13
H49   2    0.394676    0.591335    0.551218    11.00000   -1.20000
AFIX   0
C50   1    0.476967    0.606334    0.533537    11.00000    0.01881    0.02906 =
         0.02948    0.00290   -0.00132   -0.00045
AFIX 137
H50A  2    0.498322    0.613271    0.502904    11.00000   -1.50000
H50B  2    0.488752    0.563648    0.550230    11.00000   -1.50000
H50C  2    0.482362    0.645773    0.556178    11.00000   -1.50000
AFIX   0
C51   1    0.405415    0.538625    0.482841    11.00000    0.02917    0.02953 =
         0.03405   -0.00894   -0.00334    0.00185
AFIX 137
H51A  2    0.366921    0.537080    0.473666    11.00000   -1.50000
H51B  2    0.415609    0.495083    0.499267    11.00000   -1.50000
H51C  2    0.427396    0.544976    0.452523    11.00000   -1.50000
AFIX   0
C52   1    0.278420    0.810498    0.510461    11.00000    0.02513    0.02691 =
         0.04779    0.00285   -0.01521    0.00449
AFIX  13
H52   2    0.261297    0.783968    0.538578    11.00000   -1.20000
AFIX   0
C53   1    0.291066    0.885533    0.529499    11.00000    0.03404    0.02651 =
         0.06180    0.00000   -0.01707    0.00621
AFIX 137
H53A  2    0.315268    0.883097    0.558644    11.00000   -1.50000
H53B  2    0.257158    0.908504    0.539126    11.00000   -1.50000
H53C  2    0.308691    0.911972    0.502645    11.00000   -1.50000
AFIX   0
C54   1    0.236856    0.814324    0.465909    11.00000    0.03604    0.04085 =
         0.06508    0.00738   -0.02877    0.00193
AFIX 137
H54A  2    0.251838    0.843250    0.439027    11.00000   -1.50000
H54B  2    0.202738    0.834557    0.477849    11.00000   -1.50000
H54C  2    0.230036    0.767554    0.453027    11.00000   -1.50000
AFIX   0
HKLF 4


REM  sharma38_a.res in Pbca
REM wR2 = 0.1251, GooF = S = 1.030, Restrained GooF = 1.067 for all data
REM R1 = 0.0476 for 11792 Fo > 4sig(Fo) and 0.0497 for all 12495 data
REM 669 parameters refined using 95 restraints

END

WGHT      0.0616     22.7395

REM Highest difference peak  2.495,  deepest hole -0.866,  1-sigma level  0.078
Q1    1   0.7609  0.6942  0.6611  11.00000  0.05    2.49
Q2    1   0.7882  0.5526  0.6578  11.00000  0.05    1.74
Q3    1   0.7744  0.6018  0.6804  11.00000  0.05    1.28
Q4    1   0.7408  0.3201  0.6020  11.00000  0.05    1.08
Q5    1   0.7884  0.3341  0.6819  11.00000  0.05    0.97
Q6    1   0.7987  0.4962  0.7353  11.00000  0.05    0.92
Q7    1   0.8194  0.5211  0.6373  11.00000  0.05    0.92
Q8    1   0.7445  0.5606  0.6981  11.00000  0.05    0.61
Q9    1   0.7759  0.2670  0.6413  11.00000  0.05    0.54
Q10   1   0.4763  0.3243  0.6685  11.00000  0.05    0.50
Q11   1   0.3809  0.2433  0.5879  11.00000  0.05    0.46
;
_shelx_res_checksum              53162
_olex2_date_sample_data_collection 2019-06-24
_olex2_submission_special_instructions 'No special instructions were received'
_oxdiff_exptl_absorpt_empirical_details 
;
Empirical correction (ABSPACK) includes:
- Absorption correction using spherical harmonics
- Frame scaling
;
_oxdiff_exptl_absorpt_empirical_full_max 2.643
_oxdiff_exptl_absorpt_empirical_full_min 0.444
####################################################################### 
# 
# This file contains crystal structure data downloaded from the 
# Cambridge Structural Database (CSD) hosted by the Cambridge 
# Crystallographic Data Centre (CCDC).
# 
# Full information about CCDC data access policies and citation 
# guidelines are available at http://www.ccdc.cam.ac.uk/access/V1 
# 
# Audit and citation data items may have been added by the CCDC. 
# Please retain this information to preserve the provenance of 
# this file and to allow appropriate attribution of the data. 
# 
#######################################################################

data_compound6
_database_code_depnum_ccdc_archive 'CCDC 1949890'
loop_
_audit_author_name
_audit_author_address
'Hans Georg Stammler'
;University of Bielefeld
Germany
;
_audit_update_record             
;
2019-08-28 deposited with the CCDC.	2020-01-06 downloaded from the CCDC.
;


_audit_creation_date             2019-04-10
_audit_creation_method           
;
Olex2 1.2
(compiled 2018.05.29 svn.r3508 for OlexSys, GUI svn.r5506)
;
_shelx_SHELXL_version_number     2018/3
_chemical_name_common            ?
_chemical_name_systematic        ?
_chemical_formula_moiety         'C54 H72 N3 P, Cl4 Ga'
_chemical_formula_sum            'C54 H72 Cl4 Ga N3 P'
_chemical_formula_weight         1005.63
_chemical_melting_point          ?
_chemical_oxdiff_formula         'C54 H92 Cl4 Ga N3 P'
loop_
_atom_type_symbol
_atom_type_description
_atom_type_scat_dispersion_real
_atom_type_scat_dispersion_imag
_atom_type_scat_source
C C 0.0033 0.0016 'International Tables Vol C Tables 4.2.6.8 and 6.1.1.4'
H H 0.0000 0.0000 'International Tables Vol C Tables 4.2.6.8 and 6.1.1.4'
Cl Cl 0.1484 0.1585 'International Tables Vol C Tables 4.2.6.8 and 6.1.1.4'
Ga Ga 0.2307 1.6083 'International Tables Vol C Tables 4.2.6.8 and 6.1.1.4'
N N 0.0061 0.0033 'International Tables Vol C Tables 4.2.6.8 and 6.1.1.4'
P P 0.1023 0.0942 'International Tables Vol C Tables 4.2.6.8 and 6.1.1.4'

_shelx_space_group_comment       
;
The symmetry employed for this shelxl refinement is uniquely defined
by the following loop, which should always be used as a source of
symmetry information in preference to the above space-group names.
They are only intended as comments.
;
_space_group_crystal_system      monoclinic
_space_group_IT_number           14
_space_group_name_H-M_alt        'P 1 21/c 1'
_space_group_name_Hall           '-P 2ybc'
loop_
_space_group_symop_operation_xyz
'x, y, z'
'-x, y+1/2, -z+1/2'
'-x, -y, -z'
'x, -y-1/2, z-1/2'

_cell_length_a                   11.5123(2)
_cell_length_b                   12.8811(2)
_cell_length_c                   37.2397(5)
_cell_angle_alpha                90
_cell_angle_beta                 97.7240(10)
_cell_angle_gamma                90
_cell_volume                     5472.21(15)
_cell_formula_units_Z            4
_cell_measurement_reflns_used    60415
_cell_measurement_temperature    100.01(10)
_cell_measurement_theta_max      32.7800
_cell_measurement_theta_min      3.0020
_shelx_estimated_absorpt_T_max   0.843
_shelx_estimated_absorpt_T_min   0.744
_exptl_absorpt_coefficient_mu    0.764
_exptl_absorpt_correction_T_max  1.000
_exptl_absorpt_correction_T_min  0.431
_exptl_absorpt_correction_type   gaussian
_exptl_absorpt_process_details   
;
CrysAlisPro 1.171.40.47a (Rigaku Oxford Diffraction, 2019)
Numerical absorption correction based on gaussian integration over
			a multifaceted crystal model
Empirical absorption correction using spherical harmonics,
 implemented in SCALE3 ABSPACK scaling algorithm.
;
_exptl_absorpt_special_details   ?
_exptl_crystal_colour            'clear colourless'
_exptl_crystal_colour_lustre     clear
_exptl_crystal_colour_primary    colourless
_exptl_crystal_density_diffrn    1.221
_exptl_crystal_density_meas      ?
_exptl_crystal_density_method    ?
_exptl_crystal_description       irregular
_exptl_crystal_F_000             2124
loop_
_exptl_crystal_face_index_h
_exptl_crystal_face_index_k
_exptl_crystal_face_index_l
_exptl_crystal_face_perp_dist
-4 -16 -16 0.1601
-6 4 49 0.1651
5 -2 -1 0.1254
1 5 5 0.1595
0 1 -1 0.0842
4 -9 43 0.1251
-1 0 1 0.1030
4 -15 -30 0.1378
1 0 -1 0.1471
0 1 2 0.1608
5 -14 27 0.1054
-4 -1 -48 0.2102
-1 -1 2 0.1210

_exptl_crystal_size_max          0.411
_exptl_crystal_size_mid          0.25
_exptl_crystal_size_min          0.231
loop_
_exptl_oxdiff_crystal_face_indexfrac_h
_exptl_oxdiff_crystal_face_indexfrac_k
_exptl_oxdiff_crystal_face_indexfrac_l
_exptl_oxdiff_crystal_face_x
_exptl_oxdiff_crystal_face_y
_exptl_oxdiff_crystal_face_z
-4.0774 -16.4149 -16.1841 0.1213 0.1267 -0.9845
-6.3382 4.3142 49.0311 0.8194 -0.2901 0.4944
5.0101 -2.0128 -1.0026 -0.0522 0.3239 0.0202
1.0092 5.0136 5.0644 -0.0315 -0.0514 0.2962
0.0014 1.0042 -0.9944 -0.0364 -0.0283 0.0360
3.7160 -8.5193 42.7814 0.8197 0.5639 0.1007
-1.0026 0.0006 0.9996 0.0317 -0.0521 -0.0148
3.6062 -14.7310 -29.6881 -0.2514 0.4640 -0.8494
1.0026 -0.0006 -0.9996 -0.0317 0.0521 0.0148
0.0013 1.0023 2.0155 0.0133 -0.0179 0.0637
4.5846 -14.1188 27.2715 0.6620 0.6980 -0.2732
-4.3572 -0.6396 -48.1927 -0.7170 -0.3904 -0.5775
-1.0039 -1.0036 1.9941 0.0681 -0.0238 -0.0507

_exptl_transmission_factor_max   ?
_exptl_transmission_factor_min   ?
_diffrn_reflns_av_R_equivalents  0.0381
_diffrn_reflns_av_unetI/netI     0.0311
_diffrn_reflns_Laue_measured_fraction_full 0.998
_diffrn_reflns_Laue_measured_fraction_max 0.940
_diffrn_reflns_limit_h_max       17
_diffrn_reflns_limit_h_min       -17
_diffrn_reflns_limit_k_max       19
_diffrn_reflns_limit_k_min       -19
_diffrn_reflns_limit_l_max       56
_diffrn_reflns_limit_l_min       -55
_diffrn_reflns_number            120621
_diffrn_reflns_point_group_measured_fraction_full 0.998
_diffrn_reflns_point_group_measured_fraction_max 0.940
_diffrn_reflns_theta_full        25.242
_diffrn_reflns_theta_max         32.788
_diffrn_reflns_theta_min         2.727
_diffrn_ambient_environment      N~2~
_diffrn_ambient_temperature      100.01(10)
_diffrn_detector                 'CCD plate'
_diffrn_detector_area_resol_mean 5.3114
_diffrn_detector_type            Atlas
_diffrn_measured_fraction_theta_full 0.998
_diffrn_measured_fraction_theta_max 0.940
_diffrn_measurement_details      
;
List of Runs (angles in degrees, time in seconds):

  # Type    Start    End  Width  t~exp~   \w     \q     \k     \f   Frames
#--------------------------------------------------------------------------
  1  \w    -87.00  12.00   1.00   81.50    --  -17.14 -77.00 -90.00   99
  2  \w     17.00  91.00   1.00   81.50    --   17.14-154.00-127.09   74
  3  \w     -8.00  82.00   1.00   81.50    --   17.14  57.00-150.00   90
  4  \w     -4.00  83.00   1.00   81.50    --   17.14  38.00 120.00   87
  5  \w     -4.00  88.00   1.00   81.50    --   17.14  38.00  30.00   92
  6  \w    -53.00  28.00   1.00   81.50    --   17.14 -38.00 -60.00   81
  7  \w      6.00  75.00   1.00   81.50    --   17.14-131.00 -95.76   69
  8  \w    -47.00  47.00   1.00   81.50    --   17.14 -77.00  60.00   94
  9  \w     47.00  74.00   1.00   81.50    --   17.14-130.00  42.13   27
;
_diffrn_measurement_device       'four-circle diffractometer'
_diffrn_measurement_device_type  'SuperNova, Dual, Cu at home/near, Atlas'
_diffrn_measurement_method       '\w scans'
_diffrn_orient_matrix_type       
'CrysAlisPro convention (1999,Acta A55,543-557)'
_diffrn_orient_matrix_UB_11      -0.0151221000
_diffrn_orient_matrix_UB_12      -0.0199088000
_diffrn_orient_matrix_UB_13      0.0165089000
_diffrn_orient_matrix_UB_21      0.0553588000
_diffrn_orient_matrix_UB_22      -0.0248448000
_diffrn_orient_matrix_UB_23      0.0034246000
_diffrn_orient_matrix_UB_31      0.0239389000
_diffrn_orient_matrix_UB_32      0.0449363000
_diffrn_orient_matrix_UB_33      0.0092232000
_diffrn_oxdiff_digest_frames     
;
017d6918fea4acc13ab1afa85533e8547500476707a
;
_diffrn_oxdiff_digest_hkl        
;
015b83f5ac0d0b8e089321f4f3e997e0cac464
;
_diffrn_radiation_monochromator  mirror
_diffrn_radiation_probe          x-ray
_diffrn_radiation_type           MoK\a
_diffrn_radiation_wavelength     0.71073
_diffrn_source                   'micro-focus sealed X-ray tube'
_diffrn_source_type              'SuperNova (Mo) X-ray Source'
_reflns_Friedel_coverage         0.000
_reflns_Friedel_fraction_full    .
_reflns_Friedel_fraction_max     .
_reflns_number_gt                16638
_reflns_number_total             19071
_reflns_odcompleteness_completeness 99.71
_reflns_odcompleteness_iscentric 1
_reflns_odcompleteness_theta     30.01
_reflns_special_details          
;
 Reflections were merged by SHELXL according to the crystal
 class for the calculation of statistics and refinement.
 
 _reflns_Friedel_fraction is defined as the number of unique
 Friedel pairs measured divided by the number that would be
 possible theoretically, ignoring centric projections and
 systematic absences.
;
_reflns_threshold_expression     'I > 2\s(I)'
_computing_cell_refinement       'CrysAlisPro 1.171.40.47a (Rigaku OD, 2019)'
_computing_data_collection       'CrysAlisPro 1.171.40.47a (Rigaku OD, 2019)'
_computing_data_reduction        'CrysAlisPro 1.171.40.47a (Rigaku OD, 2019)'
_computing_molecular_graphics    'Olex2 (Dolomanov et al., 2009)'
_computing_publication_material  'Olex2 (Dolomanov et al., 2009)'
_computing_structure_refinement  'ShelXL (Sheldrick, 2015)'
_computing_structure_solution    'ShelXT (Sheldrick, 2015)'
_refine_diff_density_max         0.689
_refine_diff_density_min         -0.638
_refine_diff_density_rms         0.066
_refine_ls_extinction_coef       .
_refine_ls_extinction_method     none
_refine_ls_goodness_of_fit_ref   1.174
_refine_ls_hydrogen_treatment    constr
_refine_ls_matrix_type           full
_refine_ls_number_parameters     584
_refine_ls_number_reflns         19071
_refine_ls_number_restraints     0
_refine_ls_R_factor_all          0.0642
_refine_ls_R_factor_gt           0.0544
_refine_ls_restrained_S_all      1.174
_refine_ls_shift/su_max          0.002
_refine_ls_shift/su_mean         0.000
_refine_ls_structure_factor_coef Fsqd
_refine_ls_weighting_details     
'w=1/[\s^2^(Fo^2^)+(0.0288P)^2^+4.9843P] where P=(Fo^2^+2Fc^2^)/3'
_refine_ls_weighting_scheme      calc
_refine_ls_wR_factor_gt          0.1072
_refine_ls_wR_factor_ref         0.1106
_refine_special_details          ?
_olex2_refinement_description    
;
1. Fixed Uiso
 At 1.2 times of:
  All C(H) groups, All C(H,H) groups
 At 1.5 times of:
  All C(H,H,H) groups
2.a Ternary CH refined with riding coordinates:
 C10(H10), C13(H13), C22(H22), C25(H25), C49(H49), C52(H52)
2.b Secondary CH2 refined with riding coordinates:
 C37(H37A,H37B)
2.c Aromatic/amide H refined with riding coordinates:
 C2(H2), C3(H3), C6(H6), C7(H7), C8(H8), C18(H18), C19(H19), C20(H20),
 C30(H30), C31(H31), C32(H32), C33(H33), C34(H34), C45(H45), C46(H46), C47(H47)
2.d Idealised Me refined as rotating group:
 C11(H11A,H11B,H11C), C12(H12A,H12B,H12C), C14(H14A,H14B,H14C), C15(H15A,H15B,
 H15C), C23(H23A,H23B,H23C), C24(H24A,H24B,H24C), C26(H26A,H26B,H26C), C27(H27A,
 H27B,H27C), C39(H39A,H39B,H39C), C40(H40A,H40B,H40C), C41(H41A,H41B,H41C),
 C42(H42A,H42B,H42C), C50(H50A,H50B,H50C), C51(H51A,H51B,H51C), C53(H53A,H53B,
 H53C), C54(H54A,H54B,H54C)
;
_atom_sites_solution_hydrogens   geom
_atom_sites_solution_primary     dual
_atom_sites_solution_secondary   ?
loop_
_atom_site_label
_atom_site_type_symbol
_atom_site_fract_x
_atom_site_fract_y
_atom_site_fract_z
_atom_site_U_iso_or_equiv
_atom_site_adp_type
_atom_site_occupancy
_atom_site_site_symmetry_order
_atom_site_calc_flag
_atom_site_refinement_flags_posn
_atom_site_refinement_flags_adp
_atom_site_refinement_flags_occupancy
_atom_site_disorder_assembly
_atom_site_disorder_group
Ga1 Ga 0.05768(2) 0.81961(2) 0.36582(2) 0.02175(5) Uani 1 1 d . . . . .
Cl1 Cl 0.14558(5) 0.96763(4) 0.37522(2) 0.04142(13) Uani 1 1 d . . . . .
Cl2 Cl 0.05929(5) 0.73241(4) 0.41583(2) 0.03149(10) Uani 1 1 d . . . . .
Cl3 Cl -0.12335(4) 0.84917(4) 0.34206(2) 0.03105(10) Uani 1 1 d . . . . .
Cl4 Cl 0.14075(5) 0.72449(4) 0.32808(2) 0.03523(11) Uani 1 1 d . . . . .
P1 P 0.67177(4) 0.27822(3) 0.39116(2) 0.01609(8) Uani 1 1 d . . . . .
N1 N 0.72492(12) 0.51327(11) 0.37233(4) 0.0159(2) Uani 1 1 d . . . . .
N2 N 0.85566(11) 0.47333(10) 0.33717(4) 0.0141(2) Uani 1 1 d . . . . .
N3 N 0.58825(12) 0.09438(11) 0.40846(4) 0.0164(3) Uani 1 1 d . . . . .
C1 C 0.76517(13) 0.43196(12) 0.35352(4) 0.0139(3) Uani 1 1 d . . . . .
C2 C 0.79015(15) 0.60186(13) 0.36787(5) 0.0192(3) Uani 1 1 d . . . . .
H2 H 0.780050 0.666698 0.377991 0.023 Uiso 1 1 calc R . . . .
C3 C 0.87055(15) 0.57693(12) 0.34628(5) 0.0180(3) Uani 1 1 d . . . . .
H3 H 0.926233 0.621436 0.338814 0.022 Uiso 1 1 calc R . . . .
C4 C 0.62087(15) 0.52472(13) 0.39013(5) 0.0182(3) Uani 1 1 d . . . . .
C5 C 0.51465(15) 0.54727(14) 0.36862(5) 0.0216(3) Uani 1 1 d . . . . .
C6 C 0.42045(17) 0.57728(16) 0.38648(6) 0.0282(4) Uani 1 1 d . . . . .
H6 H 0.348229 0.592001 0.373071 0.034 Uiso 1 1 calc R . . . .
C7 C 0.43375(18) 0.58528(16) 0.42391(6) 0.0322(4) Uani 1 1 d . . . . .
H7 H 0.370611 0.606079 0.435355 0.039 Uiso 1 1 calc R . . . .
C8 C 0.53978(18) 0.56268(16) 0.44440(6) 0.0298(4) Uani 1 1 d . . . . .
H8 H 0.546749 0.568031 0.469500 0.036 Uiso 1 1 calc R . . . .
C9 C 0.63720(16) 0.53181(14) 0.42809(5) 0.0220(3) Uani 1 1 d . . . . .
C10 C 0.50224(17) 0.54600(17) 0.32747(5) 0.0277(4) Uani 1 1 d . . . . .
H10 H 0.566340 0.503992 0.320338 0.033 Uiso 1 1 calc R . . . .
C11 C 0.5144(2) 0.6563(2) 0.31281(7) 0.0460(6) Uani 1 1 d . . . . .
H11A H 0.453762 0.699631 0.320056 0.069 Uiso 1 1 calc GR . . . .
H11B H 0.507399 0.654297 0.286841 0.069 Uiso 1 1 calc GR . . . .
H11C H 0.589623 0.684077 0.322376 0.069 Uiso 1 1 calc GR . . . .
C12 C 0.38648(19) 0.49763(18) 0.31028(6) 0.0357(5) Uani 1 1 d . . . . .
H12A H 0.376441 0.431241 0.321174 0.054 Uiso 1 1 calc GR . . . .
H12B H 0.387743 0.488923 0.284737 0.054 Uiso 1 1 calc GR . . . .
H12C H 0.322663 0.542385 0.314169 0.054 Uiso 1 1 calc GR . . . .
C13 C 0.75441(18) 0.51019(16) 0.45084(5) 0.0273(4) Uani 1 1 d . . . . .
H13 H 0.806487 0.479703 0.434925 0.033 Uiso 1 1 calc R . . . .
C14 C 0.8115(2) 0.61102(19) 0.46668(7) 0.0404(5) Uani 1 1 d . . . . .
H14A H 0.819044 0.658958 0.447390 0.061 Uiso 1 1 calc GR . . . .
H14B H 0.887696 0.595852 0.479455 0.061 Uiso 1 1 calc GR . . . .
H14C H 0.763454 0.641221 0.483087 0.061 Uiso 1 1 calc GR . . . .
C15 C 0.7428(2) 0.43222(19) 0.48129(6) 0.0384(5) Uani 1 1 d . . . . .
H15A H 0.694709 0.461495 0.497866 0.058 Uiso 1 1 calc GR . . . .
H15B H 0.819064 0.416847 0.493954 0.058 Uiso 1 1 calc GR . . . .
H15C H 0.707297 0.369520 0.471092 0.058 Uiso 1 1 calc GR . . . .
C16 C 0.93162(13) 0.42943(12) 0.31290(4) 0.0149(3) Uani 1 1 d . . . . .
C17 C 0.90662(15) 0.45540(12) 0.27600(4) 0.0171(3) Uani 1 1 d . . . . .
C18 C 0.98730(16) 0.42337(13) 0.25342(5) 0.0222(3) Uani 1 1 d . . . . .
H18 H 0.972902 0.437722 0.228750 0.027 Uiso 1 1 calc R . . . .
C19 C 1.08829(17) 0.37064(14) 0.26713(5) 0.0244(4) Uani 1 1 d . . . . .
H19 H 1.141823 0.351447 0.251732 0.029 Uiso 1 1 calc R . . . .
C20 C 1.11019(15) 0.34627(13) 0.30358(5) 0.0222(3) Uani 1 1 d . . . . .
H20 H 1.177905 0.309870 0.312296 0.027 Uiso 1 1 calc R . . . .
C21 C 1.03221(14) 0.37541(12) 0.32764(5) 0.0173(3) Uani 1 1 d . . . . .
C22 C 0.79933(16) 0.51751(13) 0.26073(5) 0.0203(3) Uani 1 1 d . . . . .
H22 H 0.742582 0.513949 0.278094 0.024 Uiso 1 1 calc R . . . .
C23 C 0.83102(18) 0.63199(14) 0.25606(6) 0.0274(4) Uani 1 1 d . . . . .
H23A H 0.867671 0.659171 0.278794 0.041 Uiso 1 1 calc GR . . . .
H23B H 0.761111 0.670806 0.248091 0.041 Uiso 1 1 calc GR . . . .
H23C H 0.884113 0.637601 0.238354 0.041 Uiso 1 1 calc GR . . . .
C24 C 0.7399(2) 0.47543(15) 0.22430(5) 0.0293(4) Uani 1 1 d . . . . .
H24A H 0.787829 0.490640 0.205754 0.044 Uiso 1 1 calc GR . . . .
H24B H 0.664626 0.507654 0.218329 0.044 Uiso 1 1 calc GR . . . .
H24C H 0.730182 0.401655 0.226006 0.044 Uiso 1 1 calc GR . . . .
C25 C 1.05742(15) 0.35183(14) 0.36787(5) 0.0210(3) Uani 1 1 d . . . . .
H25 H 0.982216 0.339459 0.376729 0.025 Uiso 1 1 calc R . . . .
C26 C 1.11623(19) 0.44467(16) 0.38887(6) 0.0325(4) Uani 1 1 d . . . . .
H26A H 1.191192 0.457448 0.381136 0.049 Uiso 1 1 calc GR . . . .
H26B H 1.126648 0.429568 0.414346 0.049 Uiso 1 1 calc GR . . . .
H26C H 1.067625 0.505048 0.384260 0.049 Uiso 1 1 calc GR . . . .
C27 C 1.13333(17) 0.25490(16) 0.37628(6) 0.0285(4) Uani 1 1 d . . . . .
H27A H 1.099355 0.197727 0.362013 0.043 Uiso 1 1 calc GR . . . .
H27B H 1.137355 0.238247 0.401541 0.043 Uiso 1 1 calc GR . . . .
H27C H 1.210848 0.267976 0.370543 0.043 Uiso 1 1 calc GR . . . .
C28 C 0.72762(13) 0.32591(12) 0.35268(4) 0.0142(3) Uani 1 1 d . . . . .
C29 C 0.76452(14) 0.25921(12) 0.32377(4) 0.0147(3) Uani 1 1 d . . . . .
C30 C 0.72170(15) 0.27665(13) 0.28734(4) 0.0174(3) Uani 1 1 d . . . . .
H30 H 0.667982 0.329717 0.281109 0.021 Uiso 1 1 calc R . . . .
C31 C 0.75890(16) 0.21509(13) 0.26028(5) 0.0204(3) Uani 1 1 d . . . . .
H31 H 0.729178 0.226775 0.236142 0.024 Uiso 1 1 calc R . . . .
C32 C 0.84001(16) 0.13653(13) 0.26918(5) 0.0226(3) Uani 1 1 d . . . . .
H32 H 0.865806 0.096403 0.251053 0.027 Uiso 1 1 calc R . . . .
C33 C 0.88259(15) 0.11803(14) 0.30536(5) 0.0219(3) Uani 1 1 d . . . . .
H33 H 0.936724 0.065201 0.311451 0.026 Uiso 1 1 calc R . . . .
C34 C 0.84441(14) 0.17833(13) 0.33244(5) 0.0186(3) Uani 1 1 d . . . . .
H34 H 0.872309 0.164732 0.356584 0.022 Uiso 1 1 calc R . . . .
C35 C 0.60224(13) 0.15630(12) 0.38015(4) 0.0154(3) Uani 1 1 d . . . . .
C36 C 0.53013(14) 0.11143(13) 0.34563(4) 0.0163(3) Uani 1 1 d . . . . .
C37 C 0.45199(15) 0.03164(14) 0.36231(5) 0.0204(3) Uani 1 1 d . . . . .
H37A H 0.379263 0.063774 0.366936 0.024 Uiso 1 1 calc R . . . .
H37B H 0.433580 -0.026439 0.345949 0.024 Uiso 1 1 calc R . . . .
C38 C 0.52250(15) -0.00508(14) 0.39775(5) 0.0202(3) Uani 1 1 d . . . . .
C39 C 0.45581(15) 0.19850(14) 0.32604(5) 0.0218(3) Uani 1 1 d . . . . .
H39A H 0.410666 0.231591 0.342665 0.033 Uiso 1 1 calc GR . . . .
H39B H 0.403938 0.169733 0.306190 0.033 Uiso 1 1 calc GR . . . .
H39C H 0.506327 0.248663 0.317000 0.033 Uiso 1 1 calc GR . . . .
C40 C 0.60063(16) 0.05586(14) 0.31877(5) 0.0213(3) Uani 1 1 d . . . . .
H40A H 0.631600 0.106443 0.303676 0.032 Uiso 1 1 calc GR . . . .
H40B H 0.550101 0.009020 0.303931 0.032 Uiso 1 1 calc GR . . . .
H40C H 0.663979 0.017621 0.332037 0.032 Uiso 1 1 calc GR . . . .
C41 C 0.44485(18) -0.04105(16) 0.42551(5) 0.0284(4) Uani 1 1 d . . . . .
H41A H 0.491174 -0.047077 0.448856 0.043 Uiso 1 1 calc GR . . . .
H41B H 0.411199 -0.107305 0.418368 0.043 Uiso 1 1 calc GR . . . .
H41C H 0.383365 0.008631 0.426766 0.043 Uiso 1 1 calc GR . . . .
C42 C 0.60918(18) -0.09317(15) 0.39330(6) 0.0284(4) Uani 1 1 d . . . . .
H42A H 0.666607 -0.069494 0.378720 0.043 Uiso 1 1 calc GR . . . .
H42B H 0.567581 -0.151339 0.381708 0.043 Uiso 1 1 calc GR . . . .
H42C H 0.647561 -0.113783 0.416703 0.043 Uiso 1 1 calc GR . . . .
C43 C 0.62953(14) 0.12157(13) 0.44571(4) 0.0173(3) Uani 1 1 d . . . . .
C44 C 0.55048(14) 0.17066(13) 0.46607(4) 0.0188(3) Uani 1 1 d . . . . .
C45 C 0.59103(16) 0.19625(14) 0.50202(5) 0.0221(3) Uani 1 1 d . . . . .
H45 H 0.540619 0.228787 0.516008 0.027 Uiso 1 1 calc R . . . .
C46 C 0.70489(16) 0.17414(15) 0.51728(5) 0.0245(4) Uani 1 1 d . . . . .
H46 H 0.729917 0.190983 0.541360 0.029 Uiso 1 1 calc R . . . .
C47 C 0.78114(16) 0.12704(15) 0.49666(5) 0.0236(3) Uani 1 1 d . . . . .
H47 H 0.857497 0.112977 0.507104 0.028 Uiso 1 1 calc R . . . .
C48 C 0.74615(15) 0.10003(14) 0.46046(4) 0.0197(3) Uani 1 1 d . . . . .
C49 C 0.42593(15) 0.20172(14) 0.45070(5) 0.0212(3) Uani 1 1 d . . . . .
H49 H 0.407585 0.170158 0.426663 0.025 Uiso 1 1 calc R . . . .
C50 C 0.41642(17) 0.31965(15) 0.44630(5) 0.0265(4) Uani 1 1 d . . . . .
H50A H 0.437858 0.352334 0.469413 0.040 Uiso 1 1 calc GR . . . .
H50B H 0.337247 0.337960 0.436992 0.040 Uiso 1 1 calc GR . . . .
H50C H 0.468176 0.342647 0.429750 0.040 Uiso 1 1 calc GR . . . .
C51 C 0.33578(17) 0.16191(18) 0.47464(5) 0.0301(4) Uani 1 1 d . . . . .
H51A H 0.347115 0.088864 0.478873 0.045 Uiso 1 1 calc GR . . . .
H51B H 0.257921 0.173962 0.462553 0.045 Uiso 1 1 calc GR . . . .
H51C H 0.346238 0.198133 0.497372 0.045 Uiso 1 1 calc GR . . . .
C52 C 0.83575(16) 0.05179(16) 0.43903(5) 0.0252(4) Uani 1 1 d . . . . .
H52 H 0.797923 0.039915 0.414186 0.030 Uiso 1 1 calc R . . . .
C53 C 0.94017(17) 0.12524(19) 0.43755(6) 0.0330(4) Uani 1 1 d . . . . .
H53A H 0.912321 0.190845 0.427627 0.049 Uiso 1 1 calc GR . . . .
H53B H 0.992925 0.095358 0.422516 0.049 Uiso 1 1 calc GR . . . .
H53C H 0.980511 0.135398 0.461572 0.049 Uiso 1 1 calc GR . . . .
C54 C 0.87885(19) -0.05329(18) 0.45526(6) 0.0347(5) Uani 1 1 d . . . . .
H54A H 0.917060 -0.043129 0.479550 0.052 Uiso 1 1 calc GR . . . .
H54B H 0.933171 -0.083266 0.440785 0.052 Uiso 1 1 calc GR . . . .
H54C H 0.813223 -0.099098 0.455601 0.052 Uiso 1 1 calc GR . . . .

loop_
_atom_site_aniso_label
_atom_site_aniso_U_11
_atom_site_aniso_U_22
_atom_site_aniso_U_33
_atom_site_aniso_U_23
_atom_site_aniso_U_13
_atom_site_aniso_U_12
Ga1 0.02084(9) 0.01906(9) 0.02606(10) -0.00101(7) 0.00578(7) -0.00263(7)
Cl1 0.0354(3) 0.0275(2) 0.0617(4) -0.0031(2) 0.0077(3) -0.0146(2)
Cl2 0.0408(3) 0.0303(2) 0.0223(2) -0.00060(17) 0.00021(18) -0.0081(2)
Cl3 0.0231(2) 0.0227(2) 0.0466(3) 0.00534(19) 0.00224(19) 0.00097(16)
Cl4 0.0384(3) 0.0335(2) 0.0379(3) 0.0006(2) 0.0199(2) 0.0064(2)
P1 0.01852(19) 0.01747(18) 0.01267(17) 0.00029(14) 0.00348(14) -0.00412(15)
N1 0.0168(6) 0.0159(6) 0.0157(6) -0.0019(5) 0.0045(5) -0.0022(5)
N2 0.0143(6) 0.0133(6) 0.0151(6) -0.0004(5) 0.0039(5) -0.0025(5)
N3 0.0177(6) 0.0185(6) 0.0130(6) 0.0029(5) 0.0016(5) -0.0036(5)
C1 0.0136(6) 0.0166(7) 0.0116(6) 0.0006(5) 0.0019(5) -0.0012(5)
C2 0.0219(8) 0.0147(7) 0.0219(8) -0.0028(6) 0.0059(6) -0.0032(6)
C3 0.0194(7) 0.0140(7) 0.0212(7) -0.0013(6) 0.0053(6) -0.0046(6)
C4 0.0188(7) 0.0177(7) 0.0196(7) -0.0022(6) 0.0080(6) -0.0013(6)
C5 0.0195(8) 0.0212(8) 0.0251(8) -0.0011(6) 0.0064(6) -0.0006(6)
C6 0.0200(8) 0.0282(9) 0.0379(11) -0.0011(8) 0.0096(7) 0.0011(7)
C7 0.0296(10) 0.0307(10) 0.0407(11) -0.0070(8) 0.0203(9) 0.0002(8)
C8 0.0353(10) 0.0320(10) 0.0255(9) -0.0077(8) 0.0163(8) -0.0022(8)
C9 0.0257(8) 0.0217(8) 0.0200(8) -0.0043(6) 0.0081(6) -0.0037(7)
C10 0.0208(8) 0.0373(10) 0.0241(9) 0.0010(8) -0.0001(7) 0.0040(7)
C11 0.0441(13) 0.0554(15) 0.0353(12) 0.0169(11) -0.0056(10) -0.0145(11)
C12 0.0294(10) 0.0365(11) 0.0383(12) -0.0030(9) -0.0063(9) 0.0027(9)
C13 0.0303(9) 0.0340(10) 0.0182(8) -0.0040(7) 0.0052(7) -0.0031(8)
C14 0.0421(12) 0.0438(13) 0.0345(11) -0.0083(10) 0.0026(10) -0.0141(10)
C15 0.0466(13) 0.0455(13) 0.0217(9) 0.0037(9) -0.0011(9) -0.0081(10)
C16 0.0148(7) 0.0141(6) 0.0166(7) 0.0002(5) 0.0057(5) -0.0022(5)
C17 0.0211(7) 0.0146(7) 0.0163(7) 0.0008(5) 0.0049(6) -0.0029(6)
C18 0.0313(9) 0.0175(7) 0.0199(8) 0.0007(6) 0.0115(7) -0.0044(7)
C19 0.0274(9) 0.0186(8) 0.0305(9) -0.0017(7) 0.0165(7) -0.0026(7)
C20 0.0184(7) 0.0174(7) 0.0322(9) 0.0011(6) 0.0089(7) 0.0008(6)
C21 0.0156(7) 0.0153(7) 0.0213(7) 0.0013(6) 0.0038(6) -0.0022(5)
C22 0.0244(8) 0.0179(7) 0.0181(7) 0.0034(6) 0.0016(6) -0.0006(6)
C23 0.0336(10) 0.0180(8) 0.0291(9) 0.0039(7) -0.0008(8) -0.0004(7)
C24 0.0431(11) 0.0226(8) 0.0195(8) 0.0036(7) -0.0065(8) -0.0018(8)
C25 0.0180(7) 0.0217(8) 0.0228(8) 0.0026(6) 0.0006(6) 0.0001(6)
C26 0.0359(11) 0.0287(10) 0.0294(10) -0.0015(8) -0.0086(8) -0.0013(8)
C27 0.0225(9) 0.0274(9) 0.0340(10) 0.0075(8) -0.0019(7) 0.0021(7)
C28 0.0136(6) 0.0155(7) 0.0136(6) 0.0002(5) 0.0019(5) -0.0019(5)
C29 0.0155(7) 0.0141(6) 0.0153(7) -0.0008(5) 0.0044(5) -0.0039(5)
C30 0.0211(7) 0.0151(7) 0.0164(7) 0.0004(5) 0.0045(6) -0.0024(6)
C31 0.0274(8) 0.0178(7) 0.0171(7) -0.0005(6) 0.0071(6) -0.0040(6)
C32 0.0282(9) 0.0184(8) 0.0233(8) -0.0048(6) 0.0116(7) -0.0030(6)
C33 0.0208(8) 0.0185(7) 0.0273(9) -0.0014(6) 0.0067(7) 0.0003(6)
C34 0.0180(7) 0.0172(7) 0.0206(7) 0.0004(6) 0.0025(6) -0.0020(6)
C35 0.0146(7) 0.0187(7) 0.0128(6) 0.0027(5) 0.0016(5) -0.0010(5)
C36 0.0165(7) 0.0189(7) 0.0133(6) 0.0017(5) 0.0013(5) -0.0050(6)
C37 0.0190(7) 0.0248(8) 0.0171(7) 0.0021(6) 0.0015(6) -0.0097(6)
C38 0.0221(8) 0.0224(8) 0.0157(7) 0.0038(6) 0.0007(6) -0.0080(6)
C39 0.0203(8) 0.0244(8) 0.0194(8) 0.0037(6) -0.0022(6) -0.0030(6)
C40 0.0245(8) 0.0209(8) 0.0192(8) -0.0032(6) 0.0064(6) -0.0084(6)
C41 0.0356(10) 0.0306(10) 0.0194(8) 0.0047(7) 0.0050(7) -0.0160(8)
C42 0.0353(10) 0.0210(8) 0.0275(9) 0.0040(7) -0.0007(8) -0.0033(7)
C43 0.0182(7) 0.0216(7) 0.0120(6) 0.0038(6) 0.0014(5) -0.0045(6)
C44 0.0182(7) 0.0230(8) 0.0152(7) 0.0044(6) 0.0026(6) -0.0037(6)
C45 0.0248(8) 0.0274(9) 0.0149(7) 0.0014(6) 0.0051(6) -0.0028(7)
C46 0.0266(9) 0.0330(9) 0.0135(7) 0.0040(7) 0.0006(6) -0.0063(7)
C47 0.0190(8) 0.0330(9) 0.0177(8) 0.0062(7) -0.0013(6) -0.0037(7)
C48 0.0182(7) 0.0254(8) 0.0152(7) 0.0051(6) 0.0015(6) -0.0024(6)
C49 0.0174(7) 0.0283(9) 0.0182(7) 0.0034(6) 0.0038(6) -0.0007(6)
C50 0.0245(9) 0.0302(9) 0.0251(9) 0.0026(7) 0.0038(7) 0.0040(7)
C51 0.0212(8) 0.0441(12) 0.0265(9) 0.0041(8) 0.0084(7) -0.0019(8)
C52 0.0188(8) 0.0367(10) 0.0200(8) 0.0047(7) 0.0019(6) 0.0028(7)
C53 0.0195(8) 0.0527(13) 0.0269(9) 0.0081(9) 0.0042(7) -0.0010(8)
C54 0.0312(10) 0.0387(11) 0.0332(11) 0.0046(9) 0.0009(8) 0.0113(9)

_geom_special_details            
;
 All esds (except the esd in the dihedral angle between two l.s. planes)
 are estimated using the full covariance matrix.  The cell esds are taken
 into account individually in the estimation of esds in distances, angles
 and torsion angles; correlations between esds in cell parameters are only
 used when they are defined by crystal symmetry.  An approximate (isotropic)
 treatment of cell esds is used for estimating esds involving l.s. planes.
;
loop_
_geom_bond_atom_site_label_1
_geom_bond_atom_site_label_2
_geom_bond_distance
_geom_bond_site_symmetry_2
_geom_bond_publ_flag
Ga1 Cl1 2.1648(5) . ?
Ga1 Cl2 2.1729(5) . ?
Ga1 Cl3 2.1853(5) . ?
Ga1 Cl4 2.1800(5) . ?
P1 C28 1.7581(15) . ?
P1 C35 1.7852(17) . ?
N1 C1 1.375(2) . ?
N1 C2 1.388(2) . ?
N1 C4 1.452(2) . ?
N2 C1 1.3823(19) . ?
N2 C3 1.382(2) . ?
N2 C16 1.4539(19) . ?
N3 C35 1.349(2) . ?
N3 C38 1.514(2) . ?
N3 C43 1.447(2) . ?
C1 C28 1.432(2) . ?
C2 H2 0.9300 . ?
C2 C3 1.344(2) . ?
C3 H3 0.9300 . ?
C4 C5 1.399(2) . ?
C4 C9 1.404(2) . ?
C5 C6 1.401(2) . ?
C5 C10 1.520(3) . ?
C6 H6 0.9300 . ?
C6 C7 1.386(3) . ?
C7 H7 0.9300 . ?
C7 C8 1.381(3) . ?
C8 H8 0.9300 . ?
C8 C9 1.403(2) . ?
C9 C13 1.519(3) . ?
C10 H10 0.9800 . ?
C10 C11 1.536(3) . ?
C10 C12 1.531(3) . ?
C11 H11A 0.9600 . ?
C11 H11B 0.9600 . ?
C11 H11C 0.9600 . ?
C12 H12A 0.9600 . ?
C12 H12B 0.9600 . ?
C12 H12C 0.9600 . ?
C13 H13 0.9800 . ?
C13 C14 1.537(3) . ?
C13 C15 1.534(3) . ?
C14 H14A 0.9600 . ?
C14 H14B 0.9600 . ?
C14 H14C 0.9600 . ?
C15 H15A 0.9600 . ?
C15 H15B 0.9600 . ?
C15 H15C 0.9600 . ?
C16 C17 1.406(2) . ?
C16 C21 1.398(2) . ?
C17 C18 1.396(2) . ?
C17 C22 1.517(2) . ?
C18 H18 0.9300 . ?
C18 C19 1.384(3) . ?
C19 H19 0.9300 . ?
C19 C20 1.383(3) . ?
C20 H20 0.9300 . ?
C20 C21 1.402(2) . ?
C21 C25 1.518(2) . ?
C22 H22 0.9800 . ?
C22 C23 1.535(2) . ?
C22 C24 1.534(3) . ?
C23 H23A 0.9600 . ?
C23 H23B 0.9600 . ?
C23 H23C 0.9600 . ?
C24 H24A 0.9600 . ?
C24 H24B 0.9600 . ?
C24 H24C 0.9600 . ?
C25 H25 0.9800 . ?
C25 C26 1.536(3) . ?
C25 C27 1.532(3) . ?
C26 H26A 0.9600 . ?
C26 H26B 0.9600 . ?
C26 H26C 0.9600 . ?
C27 H27A 0.9600 . ?
C27 H27B 0.9600 . ?
C27 H27C 0.9600 . ?
C28 C29 1.484(2) . ?
C29 C30 1.398(2) . ?
C29 C34 1.398(2) . ?
C30 H30 0.9300 . ?
C30 C31 1.394(2) . ?
C31 H31 0.9300 . ?
C31 C32 1.387(3) . ?
C32 H32 0.9300 . ?
C32 C33 1.391(3) . ?
C33 H33 0.9300 . ?
C33 C34 1.390(2) . ?
C34 H34 0.9300 . ?
C35 C36 1.546(2) . ?
C36 C37 1.550(2) . ?
C36 C39 1.534(2) . ?
C36 C40 1.546(2) . ?
C37 H37A 0.9700 . ?
C37 H37B 0.9700 . ?
C37 C38 1.528(2) . ?
C38 C41 1.527(2) . ?
C38 C42 1.535(3) . ?
C39 H39A 0.9600 . ?
C39 H39B 0.9600 . ?
C39 H39C 0.9600 . ?
C40 H40A 0.9600 . ?
C40 H40B 0.9600 . ?
C40 H40C 0.9600 . ?
C41 H41A 0.9600 . ?
C41 H41B 0.9600 . ?
C41 H41C 0.9600 . ?
C42 H42A 0.9600 . ?
C42 H42B 0.9600 . ?
C42 H42C 0.9600 . ?
C43 C44 1.410(2) . ?
C43 C48 1.408(2) . ?
C44 C45 1.397(2) . ?
C44 C49 1.524(2) . ?
C45 H45 0.9300 . ?
C45 C46 1.386(3) . ?
C46 H46 0.9300 . ?
C46 C47 1.382(3) . ?
C47 H47 0.9300 . ?
C47 C48 1.398(2) . ?
C48 C52 1.519(2) . ?
C49 H49 0.9800 . ?
C49 C50 1.530(3) . ?
C49 C51 1.544(2) . ?
C50 H50A 0.9600 . ?
C50 H50B 0.9600 . ?
C50 H50C 0.9600 . ?
C51 H51A 0.9600 . ?
C51 H51B 0.9600 . ?
C51 H51C 0.9600 . ?
C52 H52 0.9800 . ?
C52 C53 1.537(3) . ?
C52 C54 1.537(3) . ?
C53 H53A 0.9600 . ?
C53 H53B 0.9600 . ?
C53 H53C 0.9600 . ?
C54 H54A 0.9600 . ?
C54 H54B 0.9600 . ?
C54 H54C 0.9600 . ?

loop_
_geom_angle_atom_site_label_1
_geom_angle_atom_site_label_2
_geom_angle_atom_site_label_3
_geom_angle
_geom_angle_site_symmetry_1
_geom_angle_site_symmetry_3
_geom_angle_publ_flag
Cl1 Ga1 Cl2 111.52(2) . . ?
Cl1 Ga1 Cl3 108.16(2) . . ?
Cl1 Ga1 Cl4 111.29(2) . . ?
Cl2 Ga1 Cl3 109.57(2) . . ?
Cl2 Ga1 Cl4 107.94(2) . . ?
Cl4 Ga1 Cl3 108.30(2) . . ?
C28 P1 C35 108.79(7) . . ?
C1 N1 C2 109.92(13) . . ?
C1 N1 C4 131.69(13) . . ?
C2 N1 C4 117.62(13) . . ?
C1 N2 C16 132.51(13) . . ?
C3 N2 C1 109.88(13) . . ?
C3 N2 C16 117.60(13) . . ?
C35 N3 C38 113.73(13) . . ?
C35 N3 C43 123.20(14) . . ?
C43 N3 C38 123.06(13) . . ?
N1 C1 N2 104.85(13) . . ?
N1 C1 C28 128.06(14) . . ?
N2 C1 C28 126.98(14) . . ?
N1 C2 H2 126.2 . . ?
C3 C2 N1 107.59(14) . . ?
C3 C2 H2 126.2 . . ?
N2 C3 H3 126.1 . . ?
C2 C3 N2 107.76(14) . . ?
C2 C3 H3 126.1 . . ?
C5 C4 N1 118.09(15) . . ?
C5 C4 C9 123.45(15) . . ?
C9 C4 N1 117.34(15) . . ?
C4 C5 C6 117.29(17) . . ?
C4 C5 C10 122.09(15) . . ?
C6 C5 C10 120.52(17) . . ?
C5 C6 H6 119.7 . . ?
C7 C6 C5 120.68(19) . . ?
C7 C6 H6 119.7 . . ?
C6 C7 H7 119.7 . . ?
C8 C7 C6 120.67(17) . . ?
C8 C7 H7 119.7 . . ?
C7 C8 H8 119.4 . . ?
C7 C8 C9 121.29(18) . . ?
C9 C8 H8 119.4 . . ?
C4 C9 C13 122.56(15) . . ?
C8 C9 C4 116.60(17) . . ?
C8 C9 C13 120.82(17) . . ?
C5 C10 H10 107.9 . . ?
C5 C10 C11 110.34(18) . . ?
C5 C10 C12 112.60(17) . . ?
C11 C10 H10 107.9 . . ?
C12 C10 H10 107.9 . . ?
C12 C10 C11 110.11(18) . . ?
C10 C11 H11A 109.5 . . ?
C10 C11 H11B 109.5 . . ?
C10 C11 H11C 109.5 . . ?
H11A C11 H11B 109.5 . . ?
H11A C11 H11C 109.5 . . ?
H11B C11 H11C 109.5 . . ?
C10 C12 H12A 109.5 . . ?
C10 C12 H12B 109.5 . . ?
C10 C12 H12C 109.5 . . ?
H12A C12 H12B 109.5 . . ?
H12A C12 H12C 109.5 . . ?
H12B C12 H12C 109.5 . . ?
C9 C13 H13 107.8 . . ?
C9 C13 C14 111.17(18) . . ?
C9 C13 C15 111.90(17) . . ?
C14 C13 H13 107.8 . . ?
C15 C13 H13 107.8 . . ?
C15 C13 C14 110.18(17) . . ?
C13 C14 H14A 109.5 . . ?
C13 C14 H14B 109.5 . . ?
C13 C14 H14C 109.5 . . ?
H14A C14 H14B 109.5 . . ?
H14A C14 H14C 109.5 . . ?
H14B C14 H14C 109.5 . . ?
C13 C15 H15A 109.5 . . ?
C13 C15 H15B 109.5 . . ?
C13 C15 H15C 109.5 . . ?
H15A C15 H15B 109.5 . . ?
H15A C15 H15C 109.5 . . ?
H15B C15 H15C 109.5 . . ?
C17 C16 N2 116.98(14) . . ?
C21 C16 N2 119.01(14) . . ?
C21 C16 C17 123.52(14) . . ?
C16 C17 C22 122.78(14) . . ?
C18 C17 C16 116.93(16) . . ?
C18 C17 C22 120.28(15) . . ?
C17 C18 H18 119.4 . . ?
C19 C18 C17 121.12(17) . . ?
C19 C18 H18 119.4 . . ?
C18 C19 H19 119.8 . . ?
C20 C19 C18 120.46(16) . . ?
C20 C19 H19 119.8 . . ?
C19 C20 H20 119.4 . . ?
C19 C20 C21 121.24(16) . . ?
C21 C20 H20 119.4 . . ?
C16 C21 C20 116.73(16) . . ?
C16 C21 C25 121.71(14) . . ?
C20 C21 C25 121.55(15) . . ?
C17 C22 H22 108.0 . . ?
C17 C22 C23 110.82(15) . . ?
C17 C22 C24 112.89(15) . . ?
C23 C22 H22 108.0 . . ?
C24 C22 H22 108.0 . . ?
C24 C22 C23 108.88(15) . . ?
C22 C23 H23A 109.5 . . ?
C22 C23 H23B 109.5 . . ?
C22 C23 H23C 109.5 . . ?
H23A C23 H23B 109.5 . . ?
H23A C23 H23C 109.5 . . ?
H23B C23 H23C 109.5 . . ?
C22 C24 H24A 109.5 . . ?
C22 C24 H24B 109.5 . . ?
C22 C24 H24C 109.5 . . ?
H24A C24 H24B 109.5 . . ?
H24A C24 H24C 109.5 . . ?
H24B C24 H24C 109.5 . . ?
C21 C25 H25 107.7 . . ?
C21 C25 C26 111.07(15) . . ?
C21 C25 C27 113.13(15) . . ?
C26 C25 H25 107.7 . . ?
C27 C25 H25 107.7 . . ?
C27 C25 C26 109.29(15) . . ?
C25 C26 H26A 109.5 . . ?
C25 C26 H26B 109.5 . . ?
C25 C26 H26C 109.5 . . ?
H26A C26 H26B 109.5 . . ?
H26A C26 H26C 109.5 . . ?
H26B C26 H26C 109.5 . . ?
C25 C27 H27A 109.5 . . ?
C25 C27 H27B 109.5 . . ?
C25 C27 H27C 109.5 . . ?
H27A C27 H27B 109.5 . . ?
H27A C27 H27C 109.5 . . ?
H27B C27 H27C 109.5 . . ?
C1 C28 P1 117.26(11) . . ?
C1 C28 C29 116.95(13) . . ?
C29 C28 P1 124.11(11) . . ?
C30 C29 C28 120.87(14) . . ?
C30 C29 C34 118.62(15) . . ?
C34 C29 C28 120.50(14) . . ?
C29 C30 H30 119.8 . . ?
C31 C30 C29 120.50(16) . . ?
C31 C30 H30 119.8 . . ?
C30 C31 H31 119.8 . . ?
C32 C31 C30 120.31(16) . . ?
C32 C31 H31 119.8 . . ?
C31 C32 H32 120.2 . . ?
C31 C32 C33 119.66(16) . . ?
C33 C32 H32 120.2 . . ?
C32 C33 H33 119.9 . . ?
C34 C33 C32 120.15(16) . . ?
C34 C33 H33 119.9 . . ?
C29 C34 H34 119.6 . . ?
C33 C34 C29 120.74(16) . . ?
C33 C34 H34 119.6 . . ?
N3 C35 P1 115.96(12) . . ?
N3 C35 C36 108.77(13) . . ?
C36 C35 P1 133.95(11) . . ?
C35 C36 C37 100.99(12) . . ?
C35 C36 C40 116.18(13) . . ?
C39 C36 C35 108.97(13) . . ?
C39 C36 C37 111.03(14) . . ?
C39 C36 C40 109.78(14) . . ?
C40 C36 C37 109.61(14) . . ?
C36 C37 H37A 110.5 . . ?
C36 C37 H37B 110.5 . . ?
H37A C37 H37B 108.6 . . ?
C38 C37 C36 106.36(13) . . ?
C38 C37 H37A 110.5 . . ?
C38 C37 H37B 110.5 . . ?
N3 C38 C37 98.89(13) . . ?
N3 C38 C41 113.31(14) . . ?
N3 C38 C42 110.17(14) . . ?
C37 C38 C42 114.41(15) . . ?
C41 C38 C37 112.79(15) . . ?
C41 C38 C42 107.28(15) . . ?
C36 C39 H39A 109.5 . . ?
C36 C39 H39B 109.5 . . ?
C36 C39 H39C 109.5 . . ?
H39A C39 H39B 109.5 . . ?
H39A C39 H39C 109.5 . . ?
H39B C39 H39C 109.5 . . ?
C36 C40 H40A 109.5 . . ?
C36 C40 H40B 109.5 . . ?
C36 C40 H40C 109.5 . . ?
H40A C40 H40B 109.5 . . ?
H40A C40 H40C 109.5 . . ?
H40B C40 H40C 109.5 . . ?
C38 C41 H41A 109.5 . . ?
C38 C41 H41B 109.5 . . ?
C38 C41 H41C 109.5 . . ?
H41A C41 H41B 109.5 . . ?
H41A C41 H41C 109.5 . . ?
H41B C41 H41C 109.5 . . ?
C38 C42 H42A 109.5 . . ?
C38 C42 H42B 109.5 . . ?
C38 C42 H42C 109.5 . . ?
H42A C42 H42B 109.5 . . ?
H42A C42 H42C 109.5 . . ?
H42B C42 H42C 109.5 . . ?
C44 C43 N3 118.12(14) . . ?
C48 C43 N3 119.94(15) . . ?
C48 C43 C44 121.93(15) . . ?
C43 C44 C49 123.93(15) . . ?
C45 C44 C43 117.68(15) . . ?
C45 C44 C49 118.32(15) . . ?
C44 C45 H45 119.3 . . ?
C46 C45 C44 121.34(17) . . ?
C46 C45 H45 119.3 . . ?
C45 C46 H46 120.0 . . ?
C47 C46 C45 119.92(16) . . ?
C47 C46 H46 120.0 . . ?
C46 C47 H47 119.2 . . ?
C46 C47 C48 121.52(16) . . ?
C48 C47 H47 119.2 . . ?
C43 C48 C52 123.69(15) . . ?
C47 C48 C43 117.59(16) . . ?
C47 C48 C52 118.71(15) . . ?
C44 C49 H49 108.1 . . ?
C44 C49 C50 110.55(15) . . ?
C44 C49 C51 111.56(15) . . ?
C50 C49 H49 108.1 . . ?
C50 C49 C51 110.34(15) . . ?
C51 C49 H49 108.1 . . ?
C49 C50 H50A 109.5 . . ?
C49 C50 H50B 109.5 . . ?
C49 C50 H50C 109.5 . . ?
H50A C50 H50B 109.5 . . ?
H50A C50 H50C 109.5 . . ?
H50B C50 H50C 109.5 . . ?
C49 C51 H51A 109.5 . . ?
C49 C51 H51B 109.5 . . ?
C49 C51 H51C 109.5 . . ?
H51A C51 H51B 109.5 . . ?
H51A C51 H51C 109.5 . . ?
H51B C51 H51C 109.5 . . ?
C48 C52 H52 108.2 . . ?
C48 C52 C53 110.90(17) . . ?
C48 C52 C54 111.07(15) . . ?
C53 C52 H52 108.2 . . ?
C53 C52 C54 110.09(16) . . ?
C54 C52 H52 108.2 . . ?
C52 C53 H53A 109.5 . . ?
C52 C53 H53B 109.5 . . ?
C52 C53 H53C 109.5 . . ?
H53A C53 H53B 109.5 . . ?
H53A C53 H53C 109.5 . . ?
H53B C53 H53C 109.5 . . ?
C52 C54 H54A 109.5 . . ?
C52 C54 H54B 109.5 . . ?
C52 C54 H54C 109.5 . . ?
H54A C54 H54B 109.5 . . ?
H54A C54 H54C 109.5 . . ?
H54B C54 H54C 109.5 . . ?

loop_
_geom_torsion_atom_site_label_1
_geom_torsion_atom_site_label_2
_geom_torsion_atom_site_label_3
_geom_torsion_atom_site_label_4
_geom_torsion
_geom_torsion_site_symmetry_1
_geom_torsion_site_symmetry_2
_geom_torsion_site_symmetry_3
_geom_torsion_site_symmetry_4
_geom_torsion_publ_flag
P1 C28 C29 C30 128.18(14) . . . . ?
P1 C28 C29 C34 -52.7(2) . . . . ?
P1 C35 C36 C37 -152.31(14) . . . . ?
P1 C35 C36 C39 -35.4(2) . . . . ?
P1 C35 C36 C40 89.23(19) . . . . ?
N1 C1 C28 P1 -28.2(2) . . . . ?
N1 C1 C28 C29 165.91(15) . . . . ?
N1 C2 C3 N2 0.1(2) . . . . ?
N1 C4 C5 C6 -168.24(16) . . . . ?
N1 C4 C5 C10 8.1(2) . . . . ?
N1 C4 C9 C8 168.08(16) . . . . ?
N1 C4 C9 C13 -10.4(2) . . . . ?
N2 C1 C28 P1 147.36(14) . . . . ?
N2 C1 C28 C29 -18.5(2) . . . . ?
N2 C16 C17 C18 172.71(14) . . . . ?
N2 C16 C17 C22 -5.8(2) . . . . ?
N2 C16 C21 C20 -172.02(14) . . . . ?
N2 C16 C21 C25 6.5(2) . . . . ?
N3 C35 C36 C37 13.58(17) . . . . ?
N3 C35 C36 C39 130.53(14) . . . . ?
N3 C35 C36 C40 -104.88(16) . . . . ?
N3 C43 C44 C45 179.78(15) . . . . ?
N3 C43 C44 C49 -3.2(2) . . . . ?
N3 C43 C48 C47 -179.42(15) . . . . ?
N3 C43 C48 C52 2.1(3) . . . . ?
C1 N1 C2 C3 0.3(2) . . . . ?
C1 N1 C4 C5 -79.7(2) . . . . ?
C1 N1 C4 C9 112.0(2) . . . . ?
C1 N2 C3 C2 -0.55(19) . . . . ?
C1 N2 C16 C17 103.0(2) . . . . ?
C1 N2 C16 C21 -84.7(2) . . . . ?
C1 C28 C29 C30 -67.0(2) . . . . ?
C1 C28 C29 C34 112.06(17) . . . . ?
C2 N1 C1 N2 -0.63(18) . . . . ?
C2 N1 C1 C28 175.73(16) . . . . ?
C2 N1 C4 C5 89.11(19) . . . . ?
C2 N1 C4 C9 -79.2(2) . . . . ?
C3 N2 C1 N1 0.72(17) . . . . ?
C3 N2 C1 C28 -175.69(15) . . . . ?
C3 N2 C16 C17 -75.51(19) . . . . ?
C3 N2 C16 C21 96.71(18) . . . . ?
C4 N1 C1 N2 168.81(16) . . . . ?
C4 N1 C1 C28 -14.8(3) . . . . ?
C4 N1 C2 C3 -170.80(15) . . . . ?
C4 C5 C6 C7 0.8(3) . . . . ?
C4 C5 C10 C11 -97.0(2) . . . . ?
C4 C5 C10 C12 139.55(18) . . . . ?
C4 C9 C13 C14 107.7(2) . . . . ?
C4 C9 C13 C15 -128.60(19) . . . . ?
C5 C4 C9 C8 0.4(3) . . . . ?
C5 C4 C9 C13 -178.04(17) . . . . ?
C5 C6 C7 C8 -0.7(3) . . . . ?
C6 C5 C10 C11 79.3(2) . . . . ?
C6 C5 C10 C12 -44.2(3) . . . . ?
C6 C7 C8 C9 0.5(3) . . . . ?
C7 C8 C9 C4 -0.3(3) . . . . ?
C7 C8 C9 C13 178.20(19) . . . . ?
C8 C9 C13 C14 -70.7(2) . . . . ?
C8 C9 C13 C15 53.0(2) . . . . ?
C9 C4 C5 C6 -0.7(3) . . . . ?
C9 C4 C5 C10 175.70(17) . . . . ?
C10 C5 C6 C7 -175.62(19) . . . . ?
C16 N2 C1 N1 -177.92(15) . . . . ?
C16 N2 C1 C28 5.7(3) . . . . ?
C16 N2 C3 C2 178.32(14) . . . . ?
C16 C17 C18 C19 -1.5(2) . . . . ?
C16 C17 C22 C23 99.27(19) . . . . ?
C16 C17 C22 C24 -138.29(17) . . . . ?
C16 C21 C25 C26 -83.4(2) . . . . ?
C16 C21 C25 C27 153.27(16) . . . . ?
C17 C16 C21 C20 -0.3(2) . . . . ?
C17 C16 C21 C25 178.14(15) . . . . ?
C17 C18 C19 C20 1.5(3) . . . . ?
C18 C17 C22 C23 -79.2(2) . . . . ?
C18 C17 C22 C24 43.2(2) . . . . ?
C18 C19 C20 C21 -1.0(3) . . . . ?
C19 C20 C21 C16 0.4(2) . . . . ?
C19 C20 C21 C25 -178.11(16) . . . . ?
C20 C21 C25 C26 95.0(2) . . . . ?
C20 C21 C25 C27 -28.3(2) . . . . ?
C21 C16 C17 C18 0.9(2) . . . . ?
C21 C16 C17 C22 -177.66(15) . . . . ?
C22 C17 C18 C19 177.12(16) . . . . ?
C28 P1 C35 N3 159.59(12) . . . . ?
C28 P1 C35 C36 -35.29(18) . . . . ?
C28 C29 C30 C31 178.52(15) . . . . ?
C28 C29 C34 C33 -177.61(15) . . . . ?
C29 C30 C31 C32 -0.8(2) . . . . ?
C30 C29 C34 C33 1.5(2) . . . . ?
C30 C31 C32 C33 1.2(3) . . . . ?
C31 C32 C33 C34 -0.3(3) . . . . ?
C32 C33 C34 C29 -1.1(3) . . . . ?
C34 C29 C30 C31 -0.6(2) . . . . ?
C35 P1 C28 C1 167.46(12) . . . . ?
C35 P1 C28 C29 -27.79(15) . . . . ?
C35 N3 C38 C37 -25.75(18) . . . . ?
C35 N3 C38 C41 -145.37(16) . . . . ?
C35 N3 C38 C42 94.45(17) . . . . ?
C35 N3 C43 C44 93.93(19) . . . . ?
C35 N3 C43 C48 -85.3(2) . . . . ?
C35 C36 C37 C38 -29.52(17) . . . . ?
C36 C37 C38 N3 32.92(16) . . . . ?
C36 C37 C38 C41 152.93(15) . . . . ?
C36 C37 C38 C42 -84.09(17) . . . . ?
C38 N3 C35 P1 176.57(11) . . . . ?
C38 N3 C35 C36 7.83(18) . . . . ?
C38 N3 C43 C44 -84.4(2) . . . . ?
C38 N3 C43 C48 96.37(19) . . . . ?
C39 C36 C37 C38 -144.94(15) . . . . ?
C40 C36 C37 C38 93.60(16) . . . . ?
C43 N3 C35 P1 -1.9(2) . . . . ?
C43 N3 C35 C36 -170.66(14) . . . . ?
C43 N3 C38 C37 152.74(15) . . . . ?
C43 N3 C38 C41 33.1(2) . . . . ?
C43 N3 C38 C42 -87.06(18) . . . . ?
C43 C44 C45 C46 -0.1(3) . . . . ?
C43 C44 C49 C50 -107.51(19) . . . . ?
C43 C44 C49 C51 129.32(18) . . . . ?
C43 C48 C52 C53 118.96(19) . . . . ?
C43 C48 C52 C54 -118.28(19) . . . . ?
C44 C43 C48 C47 1.4(2) . . . . ?
C44 C43 C48 C52 -177.12(16) . . . . ?
C44 C45 C46 C47 0.8(3) . . . . ?
C45 C44 C49 C50 69.5(2) . . . . ?
C45 C44 C49 C51 -53.6(2) . . . . ?
C45 C46 C47 C48 -0.4(3) . . . . ?
C46 C47 C48 C43 -0.6(3) . . . . ?
C46 C47 C48 C52 177.95(17) . . . . ?
C47 C48 C52 C53 -59.5(2) . . . . ?
C47 C48 C52 C54 63.2(2) . . . . ?
C48 C43 C44 C45 -1.0(2) . . . . ?
C48 C43 C44 C49 176.02(16) . . . . ?
C49 C44 C45 C46 -177.33(16) . . . . ?

_shelx_res_file                  
;
TITL sharma29_a.res in P2(1)/c
    sharma29.res
    created by SHELXL-2018/3 at 09:24:24 on 10-Apr-2019
REM Old TITL sharma29 in P2(1)/c
REM SHELXT solution in P2(1)/c: R1 0.112, Rweak 0.141, Alpha 0.038
REM <I/s> 2.043 for 498 systematic absences, Orientation as input
REM Formula found by SHELXT: C54 N3 Cl5 Ga
CELL 0.71073 11.5123 12.8811 37.2397 90 97.724 90
ZERR 4 0.0002 0.0002 0.0005 0 0.001 0
LATT 1
SYMM -X,0.5+Y,0.5-Z
SFAC C H Cl Ga N P
UNIT 216 288 16 4 12 4

L.S. 11
PLAN  5
SIZE 0.231 0.25 0.411
MORE -1
BOND $H
CONF
fmap 2
acta
OMIT 0 0 12
OMIT -3 6 12
OMIT -3 6 3
REM <olex2.extras>
REM <HklSrc "%.\\sharma29.hkl">
REM </olex2.extras>

WGHT    0.028800    4.984300
FVAR       0.27290
GA1   4    0.057677    0.819615    0.365821    11.00000    0.02084    0.01906 =
         0.02606   -0.00101    0.00578   -0.00263
CL1   3    0.145582    0.967629    0.375215    11.00000    0.03539    0.02752 =
         0.06167   -0.00313    0.00771   -0.01457
CL2   3    0.059289    0.732410    0.415832    11.00000    0.04076    0.03032 =
         0.02228   -0.00060    0.00021   -0.00815
CL3   3   -0.123355    0.849168    0.342061    11.00000    0.02312    0.02272 =
         0.04663    0.00534    0.00224    0.00097
CL4   3    0.140755    0.724491    0.328083    11.00000    0.03839    0.03351 =
         0.03786    0.00061    0.01990    0.00639
P1    6    0.671771    0.278220    0.391155    11.00000    0.01852    0.01747 =
         0.01267    0.00029    0.00348   -0.00412
N1    5    0.724923    0.513268    0.372326    11.00000    0.01682    0.01591 =
         0.01568   -0.00192    0.00453   -0.00220
N2    5    0.855661    0.473334    0.337166    11.00000    0.01435    0.01325 =
         0.01509   -0.00039    0.00387   -0.00246
N3    5    0.588249    0.094377    0.408462    11.00000    0.01770    0.01849 =
         0.01298    0.00293    0.00157   -0.00355
C1    1    0.765166    0.431957    0.353517    11.00000    0.01362    0.01663 =
         0.01158    0.00063    0.00190   -0.00116
C2    1    0.790153    0.601858    0.367871    11.00000    0.02187    0.01469 =
         0.02186   -0.00285    0.00589   -0.00320
AFIX  43
H2    2    0.780050    0.666698    0.377991    11.00000   -1.20000
AFIX   0
C3    1    0.870546    0.576931    0.346283    11.00000    0.01937    0.01404 =
         0.02116   -0.00133    0.00526   -0.00459
AFIX  43
H3    2    0.926233    0.621436    0.338814    11.00000   -1.20000
AFIX   0
C4    1    0.620875    0.524718    0.390125    11.00000    0.01880    0.01769 =
         0.01958   -0.00220    0.00802   -0.00129
C5    1    0.514655    0.547267    0.368621    11.00000    0.01952    0.02116 =
         0.02513   -0.00106    0.00636   -0.00059
C6    1    0.420451    0.577284    0.386477    11.00000    0.02000    0.02822 =
         0.03792   -0.00113    0.00958    0.00106
AFIX  43
H6    2    0.348229    0.592001    0.373071    11.00000   -1.20000
AFIX   0
C7    1    0.433746    0.585279    0.423912    11.00000    0.02955    0.03065 =
         0.04075   -0.00704    0.02035    0.00017
AFIX  43
H7    2    0.370611    0.606079    0.435355    11.00000   -1.20000
AFIX   0
C8    1    0.539779    0.562680    0.444398    11.00000    0.03534    0.03198 =
         0.02549   -0.00772    0.01635   -0.00222
AFIX  43
H8    2    0.546749    0.568031    0.469500    11.00000   -1.20000
AFIX   0
C9    1    0.637197    0.531808    0.428090    11.00000    0.02569    0.02174 =
         0.01999   -0.00432    0.00807   -0.00369
C10   1    0.502243    0.545998    0.327467    11.00000    0.02081    0.03727 =
         0.02412    0.00101   -0.00013    0.00399
AFIX  13
H10   2    0.566340    0.503992    0.320338    11.00000   -1.20000
AFIX   0
C11   1    0.514396    0.656341    0.312811    11.00000    0.04412    0.05543 =
         0.03533    0.01690   -0.00556   -0.01446
AFIX 137
H11A  2    0.453762    0.699631    0.320056    11.00000   -1.50000
H11B  2    0.507399    0.654297    0.286841    11.00000   -1.50000
H11C  2    0.589623    0.684077    0.322376    11.00000   -1.50000
AFIX   0
C12   1    0.386475    0.497625    0.310284    11.00000    0.02940    0.03654 =
         0.03827   -0.00303   -0.00630    0.00272
AFIX 137
H12A  2    0.376441    0.431241    0.321174    11.00000   -1.50000
H12B  2    0.387743    0.488923    0.284737    11.00000   -1.50000
H12C  2    0.322663    0.542385    0.314169    11.00000   -1.50000
AFIX   0
C13   1    0.754411    0.510192    0.450840    11.00000    0.03026    0.03398 =
         0.01822   -0.00397    0.00522   -0.00315
AFIX  13
H13   2    0.806487    0.479703    0.434925    11.00000   -1.20000
AFIX   0
C14   1    0.811511    0.611019    0.466679    11.00000    0.04210    0.04376 =
         0.03449   -0.00829    0.00255   -0.01411
AFIX 137
H14A  2    0.819044    0.658958    0.447390    11.00000   -1.50000
H14B  2    0.887696    0.595852    0.479455    11.00000   -1.50000
H14C  2    0.763454    0.641221    0.483087    11.00000   -1.50000
AFIX   0
C15   1    0.742782    0.432220    0.481286    11.00000    0.04656    0.04552 =
         0.02167    0.00374   -0.00110   -0.00810
AFIX 137
H15A  2    0.694709    0.461495    0.497866    11.00000   -1.50000
H15B  2    0.819064    0.416847    0.493954    11.00000   -1.50000
H15C  2    0.707297    0.369520    0.471092    11.00000   -1.50000
AFIX   0
C16   1    0.931623    0.429426    0.312897    11.00000    0.01477    0.01414 =
         0.01665    0.00024    0.00573   -0.00222
C17   1    0.906619    0.455398    0.276003    11.00000    0.02108    0.01457 =
         0.01627    0.00078    0.00490   -0.00295
C18   1    0.987298    0.423367    0.253422    11.00000    0.03130    0.01746 =
         0.01989    0.00075    0.01148   -0.00438
AFIX  43
H18   2    0.972902    0.437722    0.228750    11.00000   -1.20000
AFIX   0
C19   1    1.088291    0.370636    0.267134    11.00000    0.02744    0.01864 =
         0.03049   -0.00168    0.01651   -0.00260
AFIX  43
H19   2    1.141823    0.351447    0.251732    11.00000   -1.20000
AFIX   0
C20   1    1.110187    0.346267    0.303581    11.00000    0.01835    0.01740 =
         0.03223    0.00105    0.00887    0.00080
AFIX  43
H20   2    1.177905    0.309870    0.312296    11.00000   -1.20000
AFIX   0
C21   1    1.032205    0.375406    0.327644    11.00000    0.01561    0.01527 =
         0.02132    0.00128    0.00384   -0.00218
C22   1    0.799333    0.517506    0.260734    11.00000    0.02444    0.01795 =
         0.01809    0.00339    0.00161   -0.00059
AFIX  13
H22   2    0.742582    0.513949    0.278094    11.00000   -1.20000
AFIX   0
C23   1    0.831024    0.631988    0.256055    11.00000    0.03362    0.01798 =
         0.02911    0.00393   -0.00084   -0.00037
AFIX 137
H23A  2    0.867671    0.659171    0.278794    11.00000   -1.50000
H23B  2    0.761111    0.670806    0.248091    11.00000   -1.50000
H23C  2    0.884113    0.637601    0.238354    11.00000   -1.50000
AFIX   0
C24   1    0.739936    0.475427    0.224297    11.00000    0.04310    0.02255 =
         0.01947    0.00363   -0.00647   -0.00178
AFIX 137
H24A  2    0.787829    0.490640    0.205754    11.00000   -1.50000
H24B  2    0.664626    0.507654    0.218329    11.00000   -1.50000
H24C  2    0.730182    0.401655    0.226006    11.00000   -1.50000
AFIX   0
C25   1    1.057418    0.351827    0.367873    11.00000    0.01802    0.02168 =
         0.02279    0.00263    0.00059    0.00007
AFIX  13
H25   2    0.982216    0.339459    0.376729    11.00000   -1.20000
AFIX   0
C26   1    1.116232    0.444673    0.388871    11.00000    0.03586    0.02866 =
         0.02943   -0.00146   -0.00863   -0.00130
AFIX 137
H26A  2    1.191192    0.457448    0.381136    11.00000   -1.50000
H26B  2    1.126648    0.429568    0.414346    11.00000   -1.50000
H26C  2    1.067625    0.505048    0.384260    11.00000   -1.50000
AFIX   0
C27   1    1.133330    0.254896    0.376277    11.00000    0.02247    0.02743 =
         0.03398    0.00745   -0.00191    0.00209
AFIX 137
H27A  2    1.099355    0.197727    0.362013    11.00000   -1.50000
H27B  2    1.137355    0.238247    0.401541    11.00000   -1.50000
H27C  2    1.210848    0.267976    0.370543    11.00000   -1.50000
AFIX   0
C28   1    0.727616    0.325914    0.352682    11.00000    0.01363    0.01547 =
         0.01356    0.00016    0.00188   -0.00185
C29   1    0.764525    0.259207    0.323768    11.00000    0.01548    0.01407 =
         0.01530   -0.00076    0.00442   -0.00394
C30   1    0.721696    0.276650    0.287340    11.00000    0.02107    0.01512 =
         0.01643    0.00040    0.00451   -0.00244
AFIX  43
H30   2    0.667982    0.329717    0.281109    11.00000   -1.20000
AFIX   0
C31   1    0.758900    0.215090    0.260278    11.00000    0.02744    0.01779 =
         0.01709   -0.00047    0.00713   -0.00404
AFIX  43
H31   2    0.729178    0.226775    0.236142    11.00000   -1.20000
AFIX   0
C32   1    0.840007    0.136526    0.269180    11.00000    0.02822    0.01840 =
         0.02335   -0.00479    0.01162   -0.00304
AFIX  43
H32   2    0.865806    0.096403    0.251053    11.00000   -1.20000
AFIX   0
C33   1    0.882589    0.118030    0.305362    11.00000    0.02076    0.01845 =
         0.02732   -0.00142    0.00671    0.00034
AFIX  43
H33   2    0.936724    0.065201    0.311451    11.00000   -1.20000
AFIX   0
C34   1    0.844412    0.178328    0.332435    11.00000    0.01800    0.01720 =
         0.02060    0.00041    0.00254   -0.00198
AFIX  43
H34   2    0.872309    0.164732    0.356584    11.00000   -1.20000
AFIX   0
C35   1    0.602235    0.156298    0.380153    11.00000    0.01457    0.01870 =
         0.01284    0.00268    0.00162   -0.00095
C36   1    0.530126    0.111431    0.345634    11.00000    0.01653    0.01891 =
         0.01328    0.00171    0.00132   -0.00499
C37   1    0.451991    0.031635    0.362307    11.00000    0.01904    0.02478 =
         0.01710    0.00214    0.00149   -0.00967
AFIX  23
H37A  2    0.379263    0.063774    0.366936    11.00000   -1.20000
H37B  2    0.433580   -0.026439    0.345949    11.00000   -1.20000
AFIX   0
C38   1    0.522495   -0.005078    0.397745    11.00000    0.02210    0.02240 =
         0.01571    0.00378    0.00067   -0.00802
C39   1    0.455809    0.198504    0.326038    11.00000    0.02029    0.02443 =
         0.01942    0.00373   -0.00222   -0.00303
AFIX 137
H39A  2    0.410666    0.231591    0.342665    11.00000   -1.50000
H39B  2    0.403938    0.169733    0.306190    11.00000   -1.50000
H39C  2    0.506327    0.248663    0.317000    11.00000   -1.50000
AFIX   0
C40   1    0.600632    0.055864    0.318774    11.00000    0.02453    0.02093 =
         0.01924   -0.00321    0.00637   -0.00840
AFIX 137
H40A  2    0.631600    0.106443    0.303676    11.00000   -1.50000
H40B  2    0.550101    0.009020    0.303931    11.00000   -1.50000
H40C  2    0.663979    0.017621    0.332037    11.00000   -1.50000
AFIX   0
C41   1    0.444852   -0.041045    0.425511    11.00000    0.03564    0.03063 =
         0.01944    0.00474    0.00503   -0.01599
AFIX 137
H41A  2    0.491174   -0.047077    0.448856    11.00000   -1.50000
H41B  2    0.411199   -0.107305    0.418368    11.00000   -1.50000
H41C  2    0.383365    0.008631    0.426766    11.00000   -1.50000
AFIX   0
C42   1    0.609175   -0.093170    0.393303    11.00000    0.03529    0.02098 =
         0.02750    0.00403   -0.00069   -0.00330
AFIX 137
H42A  2    0.666607   -0.069494    0.378720    11.00000   -1.50000
H42B  2    0.567581   -0.151339    0.381708    11.00000   -1.50000
H42C  2    0.647561   -0.113783    0.416703    11.00000   -1.50000
AFIX   0
C43   1    0.629533    0.121565    0.445708    11.00000    0.01822    0.02155 =
         0.01197    0.00384    0.00143   -0.00454
C44   1    0.550480    0.170660    0.466074    11.00000    0.01823    0.02301 =
         0.01521    0.00441    0.00262   -0.00369
C45   1    0.591026    0.196252    0.502022    11.00000    0.02483    0.02739 =
         0.01489    0.00142    0.00512   -0.00282
AFIX  43
H45   2    0.540619    0.228787    0.516008    11.00000   -1.20000
AFIX   0
C46   1    0.704885    0.174139    0.517278    11.00000    0.02656    0.03295 =
         0.01347    0.00402    0.00059   -0.00626
AFIX  43
H46   2    0.729917    0.190983    0.541360    11.00000   -1.20000
AFIX   0
C47   1    0.781140    0.127037    0.496659    11.00000    0.01899    0.03300 =
         0.01766    0.00622   -0.00125   -0.00367
AFIX  43
H47   2    0.857497    0.112977    0.507104    11.00000   -1.20000
AFIX   0
C48   1    0.746154    0.100030    0.460458    11.00000    0.01823    0.02539 =
         0.01517    0.00506    0.00150   -0.00236
C49   1    0.425929    0.201719    0.450701    11.00000    0.01737    0.02831 =
         0.01816    0.00343    0.00380   -0.00068
AFIX  13
H49   2    0.407585    0.170158    0.426663    11.00000   -1.20000
AFIX   0
C50   1    0.416416    0.319652    0.446304    11.00000    0.02445    0.03015 =
         0.02512    0.00260    0.00380    0.00396
AFIX 137
H50A  2    0.437858    0.352334    0.469413    11.00000   -1.50000
H50B  2    0.337247    0.337960    0.436992    11.00000   -1.50000
H50C  2    0.468176    0.342647    0.429750    11.00000   -1.50000
AFIX   0
C51   1    0.335777    0.161906    0.474638    11.00000    0.02118    0.04409 =
         0.02647    0.00415    0.00843   -0.00193
AFIX 137
H51A  2    0.347115    0.088864    0.478873    11.00000   -1.50000
H51B  2    0.257921    0.173962    0.462553    11.00000   -1.50000
H51C  2    0.346238    0.198133    0.497372    11.00000   -1.50000
AFIX   0
C52   1    0.835747    0.051793    0.439025    11.00000    0.01877    0.03666 =
         0.02000    0.00474    0.00193    0.00276
AFIX  13
H52   2    0.797923    0.039915    0.414186    11.00000   -1.20000
AFIX   0
C53   1    0.940172    0.125238    0.437546    11.00000    0.01952    0.05271 =
         0.02692    0.00808    0.00415   -0.00104
AFIX 137
H53A  2    0.912321    0.190845    0.427627    11.00000   -1.50000
H53B  2    0.992925    0.095358    0.422516    11.00000   -1.50000
H53C  2    0.980511    0.135398    0.461572    11.00000   -1.50000
AFIX   0
C54   1    0.878847   -0.053291    0.455265    11.00000    0.03121    0.03867 =
         0.03320    0.00458    0.00092    0.01130
AFIX 137
H54A  2    0.917060   -0.043129    0.479550    11.00000   -1.50000
H54B  2    0.933171   -0.083266    0.440785    11.00000   -1.50000
H54C  2    0.813223   -0.099098    0.455601    11.00000   -1.50000
AFIX   0
HKLF 4


REM  sharma29_a.res in P2(1)/c
REM wR2 = 0.1106, GooF = S = 1.174, Restrained GooF = 1.174 for all data
REM R1 = 0.0544 for 16638 Fo > 4sig(Fo) and 0.0642 for all 19071 data
REM 584 parameters refined using 0 restraints

END

WGHT      0.0288      4.9868

REM Highest difference peak  0.689,  deepest hole -0.638,  1-sigma level  0.066
Q1    1   0.1210  0.8422  0.3731  11.00000  0.05    0.69
Q2    1   0.1966  0.7543  0.3384  11.00000  0.05    0.66
Q3    1   0.0917  0.8725  0.3668  11.00000  0.05    0.57
Q4    1  -0.0556  0.8439  0.3306  11.00000  0.05    0.54
Q5    1   0.6459  0.2081  0.3858  11.00000  0.05    0.49
;
_shelx_res_checksum              65051
_olex2_date_sample_data_collection 2019-04-08
_olex2_submission_special_instructions 'No special instructions were received'
_oxdiff_exptl_absorpt_empirical_details 
;
Empirical correction (ABSPACK) includes:
- Absorption correction using spherical harmonics
- Frame scaling
- Detector area scaling
;
_oxdiff_exptl_absorpt_empirical_full_max 1.208
_oxdiff_exptl_absorpt_empirical_full_min 0.841
####################################################################### 
# 
# This file contains crystal structure data downloaded from the 
# Cambridge Structural Database (CSD) hosted by the Cambridge 
# Crystallographic Data Centre (CCDC).
# 
# Full information about CCDC data access policies and citation 
# guidelines are available at http://www.ccdc.cam.ac.uk/access/V1 
# 
# Audit and citation data items may have been added by the CCDC. 
# Please retain this information to preserve the provenance of 
# this file and to allow appropriate attribution of the data. 
# 
#######################################################################

data_compound4
_database_code_depnum_ccdc_archive 'CCDC 1949888'
loop_
_audit_author_name
_audit_author_address
'Hans Georg Stammler'
;University of Bielefeld
Germany
;
_audit_update_record             
;
2019-08-28 deposited with the CCDC.	2020-01-06 downloaded from the CCDC.
;


_audit_creation_date             2019-06-26
_audit_creation_method           
;
Olex2 1.3-ac4
(compiled 2019.04.23 svn.r3594 for Rigaku Oxford Diffraction, GUI svn.r5739)
;
_shelx_SHELXL_version_number     2018/3
loop_
_audit_author_email
''
beate.neumann@uni-bielefeld.de
_chemical_name_common            ?
_chemical_name_systematic        ?
_chemical_formula_moiety         'C54 H72 N3 P'
_chemical_formula_sum            'C54 H72 N3 P'
_chemical_formula_weight         794.11
_chemical_melting_point          ?
_chemical_oxdiff_formula         'C54 H72 N3 P'
loop_
_atom_type_symbol
_atom_type_description
_atom_type_scat_dispersion_real
_atom_type_scat_dispersion_imag
_atom_type_scat_source
C C 0.0181 0.0091 'International Tables Vol C Tables 4.2.6.8 and 6.1.1.4'
H H 0.0000 0.0000 'International Tables Vol C Tables 4.2.6.8 and 6.1.1.4'
N N 0.0311 0.0180 'International Tables Vol C Tables 4.2.6.8 and 6.1.1.4'
P P 0.2955 0.4335 'International Tables Vol C Tables 4.2.6.8 and 6.1.1.4'

_shelx_space_group_comment       
;
The symmetry employed for this shelxl refinement is uniquely defined
by the following loop, which should always be used as a source of
symmetry information in preference to the above space-group names.
They are only intended as comments.
;
_space_group_crystal_system      monoclinic
_space_group_IT_number           14
_space_group_name_H-M_alt        'P 1 21/n 1'
_space_group_name_Hall           '-P 2yn'
loop_
_space_group_symop_operation_xyz
'x, y, z'
'-x+1/2, y+1/2, -z+1/2'
'-x, -y, -z'
'x-1/2, -y-1/2, z-1/2'

_cell_length_a                   12.56270(10)
_cell_length_b                   15.9337(2)
_cell_length_c                   23.6169(2)
_cell_angle_alpha                90
_cell_angle_beta                 93.5540(10)
_cell_angle_gamma                90
_cell_volume                     4718.31(8)
_cell_formula_units_Z            4
_cell_measurement_reflns_used    52810
_cell_measurement_temperature    100.00(10)
_cell_measurement_theta_max      76.3720
_cell_measurement_theta_min      3.2990
_shelx_estimated_absorpt_T_max   ?
_shelx_estimated_absorpt_T_min   ?
_exptl_absorpt_coefficient_mu    0.788
_exptl_absorpt_correction_T_max  1.000
_exptl_absorpt_correction_T_min  0.543
_exptl_absorpt_correction_type   gaussian
_exptl_absorpt_process_details   
;
CrysAlisPro 1.171.40.54a (Rigaku Oxford Diffraction, 2019)
Numerical absorption correction based on gaussian integration over
			a multifaceted crystal model
Empirical absorption correction using spherical harmonics,
 implemented in SCALE3 ABSPACK scaling algorithm.
;
_exptl_absorpt_special_details   ?
_exptl_crystal_colour            'clear yellow'
_exptl_crystal_colour_lustre     clear
_exptl_crystal_colour_primary    yellow
_exptl_crystal_density_diffrn    1.118
_exptl_crystal_density_meas      ?
_exptl_crystal_density_method    ?
_exptl_crystal_description       irregular
_exptl_crystal_F_000             1728
loop_
_exptl_crystal_face_index_h
_exptl_crystal_face_index_k
_exptl_crystal_face_index_l
_exptl_crystal_face_perp_dist
0 4 5 0.1096
0 -4 -5 0.1096
-1 -2 5 0.1415
1 2 -5 0.1415
-1 0 0 0.1836
1 0 0 0.1836
0 -5 -1 0.1587
0 5 1 0.1587
1 -1 -5 0.1064
2 1 5 0.1967
-1 2 -5 0.1298
-2 -1 -5 0.1065
-2 -5 -1 0.1505
3 5 -2 0.1708

_exptl_crystal_size_max          0.449
_exptl_crystal_size_mid          0.312
_exptl_crystal_size_min          0.219
loop_
_exptl_oxdiff_crystal_face_indexfrac_h
_exptl_oxdiff_crystal_face_indexfrac_k
_exptl_oxdiff_crystal_face_indexfrac_l
_exptl_oxdiff_crystal_face_x
_exptl_oxdiff_crystal_face_y
_exptl_oxdiff_crystal_face_z
0.0006 4.0039 4.9960 -0.4627 -0.0085 0.2055
-0.0006 -4.0039 -4.9960 0.4627 0.0085 -0.2055
-1.0004 -1.9996 4.9954 -0.2096 0.0564 -0.3271
1.0004 1.9996 -4.9954 0.2096 -0.0564 0.3271
-1.0000 -0.0003 0.0002 -0.0035 0.1219 -0.0152
1.0000 0.0003 -0.0002 0.0035 -0.1219 0.0152
-0.0008 -5.0030 -0.9997 0.2722 -0.0382 -0.4033
0.0008 5.0030 0.9997 -0.2722 0.0382 0.4033
0.9999 -1.0020 -4.9958 0.3379 -0.0849 0.0684
2.0001 1.0028 4.9953 -0.3273 -0.2807 -0.0228
-0.9996 1.9991 -4.9951 0.2025 0.1873 0.2967
-2.0001 -1.0028 -4.9953 0.3273 0.2807 0.0228
-2.0008 -5.0036 -0.9994 0.2651 0.2055 -0.4337
3.0008 5.0028 -1.9980 -0.0866 -0.2995 0.5326

_exptl_transmission_factor_max   ?
_exptl_transmission_factor_min   ?
_diffrn_reflns_av_R_equivalents  0.0355
_diffrn_reflns_av_unetI/netI     0.0152
_diffrn_reflns_Laue_measured_fraction_full 1.000
_diffrn_reflns_Laue_measured_fraction_max 0.994
_diffrn_reflns_limit_h_max       15
_diffrn_reflns_limit_h_min       -15
_diffrn_reflns_limit_k_max       19
_diffrn_reflns_limit_k_min       -19
_diffrn_reflns_limit_l_max       29
_diffrn_reflns_limit_l_min       -29
_diffrn_reflns_number            86959
_diffrn_reflns_point_group_measured_fraction_full 1.000
_diffrn_reflns_point_group_measured_fraction_max 0.994
_diffrn_reflns_theta_full        67.684
_diffrn_reflns_theta_max         76.717
_diffrn_reflns_theta_min         3.348
_diffrn_ambient_environment      N~2~
_diffrn_ambient_temperature      100.00(10)
_diffrn_detector                 'CCD plate'
_diffrn_detector_area_resol_mean 5.3114
_diffrn_detector_type            Atlas
_diffrn_measured_fraction_theta_full 1.000
_diffrn_measured_fraction_theta_max 0.994
_diffrn_measurement_details      
;
List of Runs (angles in degrees, time in seconds):

  # Type    Start    End  Width  t~exp~   \w     \q     \k     \f   Frames
#--------------------------------------------------------------------------
  1  \w    -85.00 -19.00   1.00    3.00    --  -38.50 -38.00  60.00   66
  2  \w    -51.00  33.00   1.00    3.00    --  -38.50  38.00  30.00   84
  3  \w   -107.00 -19.00   1.00    3.00    --  -38.50 -38.00-150.00   88
  4  \w    -69.00  29.00   1.00    3.00    --  -38.50  88.00-112.00   98
  5  \w    -47.00  30.00   1.00    3.00    --  -38.50  38.00-150.00   77
  6  \w     17.00  80.00   1.00    3.00    --   42.89  77.00 150.00   63
  7  \w      1.00  78.00   1.00    3.00    --   42.89 -99.00  90.00   77
  8  \w     13.00 114.00   1.00    3.00    --   42.89  77.00 -60.00  101
  9  \w     16.00  65.00   1.00    3.00    --   42.89  77.00-150.00   49
 10  \w     85.00 111.00   1.00    3.00    --   42.89  57.00 -90.00   26
 11  \w     16.00  60.00   1.00    3.00    --   42.89  77.00   0.00   44
 12  \w     18.00  64.00   1.00    3.00    --   42.89  57.00 -90.00   46
 13  \w     13.00  78.00   1.00    3.00    --   42.89  77.00  90.00   65
 14  \w     21.00  95.00   1.00    3.00    --   42.89  57.00  60.00   74
 15  \w     40.00  77.00   1.00   11.98    --  111.00 -77.00 -90.00   37
 16  \w     81.00 108.00   1.00   11.98    --  111.00  77.00 -60.00   27
 17  \w     81.00 107.00   1.00   11.98    --  111.00  76.00  86.29   26
 18  \w    113.00 175.00   1.00   11.98    --  111.00  77.00 -30.00   62
 19  \w     85.00 112.00   1.00   11.98    --  111.00  61.00 -60.00   27
 20  \w    119.00 153.00   1.00   11.98    --  111.00  51.00-160.62   34
 21  \w     84.00 111.00   1.00   11.98    --  111.00  64.00 -82.88   27
 22  \w     81.00 177.00   1.00   11.98    --  111.00  77.00  60.00   96
 23  \w     48.00 141.00   1.00   11.98    --  111.00 -77.00  60.00   93
 24  \w     81.00 107.00   1.00   11.98    --  111.00  77.00 -30.00   26
 25  \w     85.00 111.00   1.00   11.98    --  111.00  61.00   0.00   26
 26  \w     85.00 111.00   1.00   11.98    --  111.00  61.00  60.00   26
 27  \w     81.00 108.00   1.00   11.98    --  111.00  77.00-120.00   27
 28  \w     89.00 115.00   1.00   11.98    --  111.00  45.00  90.00   26
 29  \w     85.00 178.00   1.00   11.98    --  111.00  61.00 120.00   93
 30  \w     58.00 117.00   1.00   11.98    --  111.00-125.00  30.00   59
 31  \w     81.00 108.00   1.00   11.98    --  111.00  77.00 120.00   27
 32  \w     82.00 118.00   1.00   11.98    --  111.00-125.00 -60.00   36
 33  \w     86.00 177.00   1.00   11.98    --  111.00  61.00  30.00   91
 34  \w     83.00 178.00   1.00   11.98    --  111.00  68.00-144.88   95
 35  \w     87.00 115.00   1.00   11.98    --  111.00  51.00-160.62   28
 36  \w     85.00 111.00   1.00   11.98    --  111.00  61.00-120.00   26
 37  \w     81.00 176.00   1.00   11.98    --  111.00  77.00 150.00   95
 38  \w     41.00 118.00   1.00   11.98    --  111.00-125.00  90.00   77
 39  \w     85.00 111.00   1.00   11.98    --  111.00  61.00  90.00   26
 40  \w    116.00 178.00   1.00   11.98    --  111.00  77.00 -90.00   62
 41  \w     81.00 108.00   1.00   11.98    --  111.00  77.00   0.00   27
 42  \w    111.00 178.00   1.00   11.98    --  111.00  77.00   0.00   67
 43  \w     84.00 110.00   1.00   11.98    --  111.00  65.00-109.92   26
 44  \w     81.00 110.00   1.00   11.98    --  111.00  77.00  90.00   29
 45  \w    121.00 171.00   1.00   11.98    --  111.00  77.00  90.00   50
 46  \w     85.00 120.00   1.00   11.98    --  111.00  61.00 -30.00   35
 47  \w     81.00 107.00   1.00   11.98    --  111.00  77.00 -90.00   26
 48  \w     83.00 109.00   1.00   11.98    --  111.00  77.00  30.00   26
 49  \w     81.00 107.00   1.00   11.98    --  111.00  77.00-180.00   26
 50  \w     85.00 111.00   1.00   11.98    --  111.00  61.00-180.00   26
 51  \w     85.00 147.00   1.00   11.98    --  111.00  61.00-150.00   62
 52  \w     42.00  93.00   1.00   11.98    --  111.00 -77.00-150.00   51
 53  \w    107.00 141.00   1.00   11.98    --  111.00 -77.00-150.00   34
 54  \w     85.00 111.00   1.00   11.98    --  111.00  61.00 -90.00   26
 55  \w     85.00 125.00   1.00   11.98    --  111.00  61.00 150.00   40
 56  \w    109.00 178.00   1.00   11.98    --  111.00  77.00-120.00   69
 57  \w    114.00 139.00   1.00   11.98    --  111.00 -77.00 -90.00   25
 58  \w     82.00 108.00   1.00   11.98    --  111.00  72.00   0.65   26
 59  \w     85.00 177.00   1.00   11.98    --  111.00  59.00  46.28   92
 60  \w     63.00  64.00   1.00   11.98    --  111.00-125.00-150.00    1
;
_diffrn_measurement_device       'four-circle diffractometer'
_diffrn_measurement_device_type  'SuperNova, Dual, Cu at home/near, Atlas'
_diffrn_measurement_method       '\w scans'
_diffrn_orient_matrix_type       
'CrysAlisPro convention (1999,Acta A55,543-557)'
_diffrn_orient_matrix_UB_11      0.0035436000
_diffrn_orient_matrix_UB_12      -0.0427493000
_diffrn_orient_matrix_UB_13      -0.0583530000
_diffrn_orient_matrix_UB_21      -0.1218682000
_diffrn_orient_matrix_UB_22      0.0095195000
_diffrn_orient_matrix_UB_23      -0.0093074000
_diffrn_orient_matrix_UB_31      0.0151921000
_diffrn_orient_matrix_UB_32      0.0861936000
_diffrn_orient_matrix_UB_33      -0.0279417000
_diffrn_oxdiff_digest_frames     
;
0180a4d5b456edcbad7a27c7fc6e55b281000283ddf
;
_diffrn_oxdiff_digest_hkl        
;
01c9c8e4428880672235094ca7806e94f101d2
;
_diffrn_radiation_monochromator  mirror
_diffrn_radiation_probe          x-ray
_diffrn_radiation_type           'Cu K\a'
_diffrn_radiation_wavelength     1.54184
_diffrn_source                   'micro-focus sealed X-ray tube'
_diffrn_source_type              'SuperNova (Cu) X-ray Source'
_reflns_Friedel_coverage         0.000
_reflns_Friedel_fraction_full    .
_reflns_Friedel_fraction_max     .
_reflns_number_gt                9416
_reflns_number_total             9876
_reflns_odcompleteness_completeness 99.97
_reflns_odcompleteness_iscentric 1
_reflns_odcompleteness_theta     71.98
_reflns_special_details          
;
 Reflections were merged by SHELXL according to the crystal
 class for the calculation of statistics and refinement.
 
 _reflns_Friedel_fraction is defined as the number of unique
 Friedel pairs measured divided by the number that would be
 possible theoretically, ignoring centric projections and
 systematic absences.
;
_reflns_threshold_expression     'I > 2\s(I)'
_computing_cell_refinement       'CrysAlisPro 1.171.40.54a (Rigaku OD, 2019)'
_computing_data_collection       'CrysAlisPro 1.171.40.54a (Rigaku OD, 2019)'
_computing_data_reduction        'CrysAlisPro 1.171.40.54a (Rigaku OD, 2019)'
_computing_molecular_graphics    'Olex2 (Dolomanov et al., 2009)'
_computing_publication_material  'Olex2 (Dolomanov et al., 2009)'
_computing_structure_refinement  'ShelXL (Sheldrick, 2015)'
_computing_structure_solution    'ShelXT (Sheldrick, 2015)'
_refine_diff_density_max         0.267
_refine_diff_density_min         -0.275
_refine_diff_density_rms         0.039
_refine_ls_extinction_coef       .
_refine_ls_extinction_method     none
_refine_ls_goodness_of_fit_ref   1.030
_refine_ls_hydrogen_treatment    constr
_refine_ls_matrix_type           full
_refine_ls_number_parameters     539
_refine_ls_number_reflns         9876
_refine_ls_number_restraints     0
_refine_ls_R_factor_all          0.0373
_refine_ls_R_factor_gt           0.0358
_refine_ls_restrained_S_all      1.030
_refine_ls_shift/su_max          0.001
_refine_ls_shift/su_mean         0.000
_refine_ls_structure_factor_coef Fsqd
_refine_ls_weighting_details     
'w=1/[\s^2^(Fo^2^)+(0.0477P)^2^+1.7295P] where P=(Fo^2^+2Fc^2^)/3'
_refine_ls_weighting_scheme      calc
_refine_ls_wR_factor_gt          0.0921
_refine_ls_wR_factor_ref         0.0933
_refine_special_details          ?
_olex2_refinement_description    
;
1. Fixed Uiso
 At 1.2 times of:
  All C(H) groups, All C(H,H) groups
 At 1.5 times of:
  All C(H,H,H) groups
2.a Ternary CH refined with riding coordinates:
 C10(H10), C13(H13), C22(H22), C25(H25), C49(H49), C52(H52)
2.b Secondary CH2 refined with riding coordinates:
 C37(H37A,H37B)
2.c Aromatic/amide H refined with riding coordinates:
 C2(H2), C3(H3), C6(H6), C7(H7), C8(H8), C18(H18), C19(H19), C20(H20),
 C30(H30), C31(H31), C32(H32), C33(H33), C34(H34), C45(H45), C46(H46), C47(H47)
2.d Idealised Me refined as rotating group:
 C11(H11A,H11B,H11C), C12(H12A,H12B,H12C), C14(H14A,H14B,H14C), C15(H15A,H15B,
 H15C), C23(H23A,H23B,H23C), C24(H24A,H24B,H24C), C26(H26A,H26B,H26C), C27(H27A,
 H27B,H27C), C39(H39A,H39B,H39C), C40(H40A,H40B,H40C), C41(H41A,H41B,H41C),
 C42(H42A,H42B,H42C), C50(H50A,H50B,H50C), C51(H51A,H51B,H51C), C53(H53A,H53B,
 H53C), C54(H54A,H54B,H54C)
;
_atom_sites_solution_hydrogens   geom
_atom_sites_solution_primary     dual
_atom_sites_solution_secondary   ?
loop_
_atom_site_label
_atom_site_type_symbol
_atom_site_fract_x
_atom_site_fract_y
_atom_site_fract_z
_atom_site_U_iso_or_equiv
_atom_site_adp_type
_atom_site_occupancy
_atom_site_site_symmetry_order
_atom_site_calc_flag
_atom_site_refinement_flags_posn
_atom_site_refinement_flags_adp
_atom_site_refinement_flags_occupancy
_atom_site_disorder_assembly
_atom_site_disorder_group
P1 P 0.71737(2) 0.26153(2) 0.40868(2) 0.01588(7) Uani 1 1 d . . . . .
N1 N 0.70907(7) 0.40828(6) 0.31528(4) 0.01735(17) Uani 1 1 d . . . . .
N2 N 0.54374(7) 0.38351(5) 0.28366(3) 0.01679(17) Uani 1 1 d . . . . .
N3 N 0.76674(7) 0.18389(5) 0.50732(3) 0.01695(17) Uani 1 1 d . . . . .
C1 C 0.61652(7) 0.36664(6) 0.33002(4) 0.01558(19) Uani 1 1 d . . . . .
C2 C 0.69157(8) 0.44810(7) 0.26280(4) 0.0213(2) Uani 1 1 d . . . . .
H2 H 0.741501 0.479205 0.244258 0.026 Uiso 1 1 calc R . . . .
C3 C 0.59131(8) 0.43388(7) 0.24396(4) 0.0212(2) Uani 1 1 d . . . . .
H3 H 0.558570 0.453951 0.210244 0.025 Uiso 1 1 calc R . . . .
C4 C 0.80968(8) 0.42459(6) 0.34584(4) 0.0178(2) Uani 1 1 d . . . . .
C5 C 0.90044(8) 0.38670(7) 0.32528(4) 0.0199(2) Uani 1 1 d . . . . .
C6 C 0.99996(8) 0.41761(7) 0.34513(5) 0.0233(2) Uani 1 1 d . . . . .
H6 H 1.061587 0.394875 0.331510 0.028 Uiso 1 1 calc R . . . .
C7 C 1.00799(9) 0.48150(7) 0.38472(5) 0.0258(2) Uani 1 1 d . . . . .
H7 H 1.074722 0.502479 0.396677 0.031 Uiso 1 1 calc R . . . .
C8 C 0.91712(9) 0.51454(7) 0.40674(5) 0.0247(2) Uani 1 1 d . . . . .
H8 H 0.923985 0.555387 0.434863 0.030 Uiso 1 1 calc R . . . .
C9 C 0.81559(8) 0.48756(7) 0.38744(4) 0.0207(2) Uani 1 1 d . . . . .
C10 C 0.89249(9) 0.31386(7) 0.28366(5) 0.0241(2) Uani 1 1 d . . . . .
H10 H 0.817086 0.298300 0.278183 0.029 Uiso 1 1 calc R . . . .
C11 C 0.93092(10) 0.33862(9) 0.22562(5) 0.0332(3) Uani 1 1 d . . . . .
H11A H 0.888994 0.384743 0.210512 0.050 Uiso 1 1 calc GR . . . .
H11B H 0.923294 0.291657 0.200223 0.050 Uiso 1 1 calc GR . . . .
H11C H 1.004547 0.354951 0.229769 0.050 Uiso 1 1 calc GR . . . .
C12 C 0.95340(10) 0.23698(8) 0.30748(5) 0.0303(3) Uani 1 1 d . . . . .
H12A H 1.027850 0.250287 0.312990 0.045 Uiso 1 1 calc GR . . . .
H12B H 0.944157 0.191159 0.281240 0.045 Uiso 1 1 calc GR . . . .
H12C H 0.926338 0.221350 0.343116 0.045 Uiso 1 1 calc GR . . . .
C13 C 0.71489(9) 0.52568(7) 0.40932(5) 0.0249(2) Uani 1 1 d . . . . .
H13 H 0.661461 0.480947 0.410050 0.030 Uiso 1 1 calc R . . . .
C14 C 0.66881(11) 0.59486(8) 0.36982(6) 0.0349(3) Uani 1 1 d . . . . .
H14A H 0.719423 0.639822 0.368287 0.052 Uiso 1 1 calc GR . . . .
H14B H 0.603919 0.615744 0.384020 0.052 Uiso 1 1 calc GR . . . .
H14C H 0.654258 0.572315 0.332450 0.052 Uiso 1 1 calc GR . . . .
C15 C 0.73130(11) 0.56049(8) 0.46959(5) 0.0329(3) Uani 1 1 d . . . . .
H15A H 0.769210 0.520105 0.493311 0.049 Uiso 1 1 calc GR . . . .
H15B H 0.663214 0.571652 0.484347 0.049 Uiso 1 1 calc GR . . . .
H15C H 0.771762 0.611551 0.468942 0.049 Uiso 1 1 calc GR . . . .
C16 C 0.43991(8) 0.34874(7) 0.26973(4) 0.01649(19) Uani 1 1 d . . . . .
C17 C 0.35281(8) 0.40410(7) 0.26634(4) 0.01724(19) Uani 1 1 d . . . . .
C18 C 0.25230(8) 0.37105(7) 0.25069(4) 0.0196(2) Uani 1 1 d . . . . .
H18 H 0.193394 0.406487 0.247627 0.024 Uiso 1 1 calc R . . . .
C19 C 0.23926(8) 0.28635(7) 0.23969(4) 0.0218(2) Uani 1 1 d . . . . .
H19 H 0.171555 0.264913 0.230422 0.026 Uiso 1 1 calc R . . . .
C20 C 0.32690(9) 0.23327(7) 0.24243(4) 0.0214(2) Uani 1 1 d . . . . .
H20 H 0.316931 0.176465 0.234765 0.026 Uiso 1 1 calc R . . . .
C21 C 0.42951(8) 0.26293(7) 0.25638(4) 0.0183(2) Uani 1 1 d . . . . .
C22 C 0.36383(8) 0.49750(7) 0.27852(5) 0.0206(2) Uani 1 1 d . . . . .
H22 H 0.437043 0.507998 0.293619 0.025 Uiso 1 1 calc R . . . .
C23 C 0.34516(10) 0.54839(7) 0.22358(5) 0.0277(2) Uani 1 1 d . . . . .
H23A H 0.393852 0.529953 0.196388 0.041 Uiso 1 1 calc GR . . . .
H23B H 0.356725 0.606872 0.231558 0.041 Uiso 1 1 calc GR . . . .
H23C H 0.273222 0.540151 0.208447 0.041 Uiso 1 1 calc GR . . . .
C24 C 0.28791(9) 0.52756(7) 0.32272(5) 0.0254(2) Uani 1 1 d . . . . .
H24A H 0.215483 0.520651 0.308009 0.038 Uiso 1 1 calc GR . . . .
H24B H 0.301181 0.585733 0.331037 0.038 Uiso 1 1 calc GR . . . .
H24C H 0.299558 0.495092 0.356786 0.038 Uiso 1 1 calc GR . . . .
C25 C 0.52620(9) 0.20542(7) 0.25549(4) 0.0217(2) Uani 1 1 d . . . . .
H25 H 0.571716 0.216451 0.289890 0.026 Uiso 1 1 calc R . . . .
C26 C 0.59157(10) 0.22455(9) 0.20418(5) 0.0333(3) Uani 1 1 d . . . . .
H26A H 0.549581 0.212245 0.169837 0.050 Uiso 1 1 calc GR . . . .
H26B H 0.654803 0.190572 0.206043 0.050 Uiso 1 1 calc GR . . . .
H26C H 0.611200 0.282782 0.204597 0.050 Uiso 1 1 calc GR . . . .
C27 C 0.49797(10) 0.11210(7) 0.25488(5) 0.0293(3) Uani 1 1 d . . . . .
H27A H 0.453983 0.099938 0.285667 0.044 Uiso 1 1 calc GR . . . .
H27B H 0.562198 0.079437 0.259002 0.044 Uiso 1 1 calc GR . . . .
H27C H 0.460004 0.098311 0.219572 0.044 Uiso 1 1 calc GR . . . .
C28 C 0.60194(8) 0.31695(6) 0.37705(4) 0.01601(19) Uani 1 1 d . . . . .
C29 C 0.49250(8) 0.28794(7) 0.38706(4) 0.01694(19) Uani 1 1 d . . . . .
C30 C 0.41044(8) 0.34508(7) 0.39537(4) 0.0198(2) Uani 1 1 d . . . . .
H30 H 0.425443 0.402235 0.396395 0.024 Uiso 1 1 calc R . . . .
C31 C 0.30669(9) 0.31791(8) 0.40211(5) 0.0254(2) Uani 1 1 d . . . . .
H31 H 0.253116 0.356919 0.407341 0.031 Uiso 1 1 calc R . . . .
C32 C 0.28291(9) 0.23303(8) 0.40108(5) 0.0284(3) Uani 1 1 d . . . . .
H32 H 0.213289 0.214940 0.404737 0.034 Uiso 1 1 calc R . . . .
C33 C 0.36384(9) 0.17521(8) 0.39454(5) 0.0259(2) Uani 1 1 d . . . . .
H33 H 0.348626 0.118083 0.394453 0.031 Uiso 1 1 calc R . . . .
C34 C 0.46732(8) 0.20229(7) 0.38812(4) 0.0203(2) Uani 1 1 d . . . . .
H34 H 0.521030 0.162860 0.384442 0.024 Uiso 1 1 calc R . . . .
C35 C 0.69940(8) 0.24174(6) 0.47968(4) 0.01651(19) Uani 1 1 d . . . . .
C36 C 0.62579(8) 0.27686(7) 0.52384(4) 0.0188(2) Uani 1 1 d . . . . .
C37 C 0.68881(9) 0.25341(7) 0.57983(4) 0.0210(2) Uani 1 1 d . . . . .
H37A H 0.737814 0.298144 0.591401 0.025 Uiso 1 1 calc R . . . .
H37B H 0.640355 0.244589 0.609695 0.025 Uiso 1 1 calc R . . . .
C38 C 0.75018(8) 0.17296(7) 0.56906(4) 0.0193(2) Uani 1 1 d . . . . .
C39 C 0.61351(9) 0.37203(7) 0.51930(5) 0.0244(2) Uani 1 1 d . . . . .
H39A H 0.682706 0.397816 0.521968 0.037 Uiso 1 1 calc GR . . . .
H39B H 0.572624 0.392005 0.549566 0.037 Uiso 1 1 calc GR . . . .
H39C H 0.577499 0.386076 0.483519 0.037 Uiso 1 1 calc GR . . . .
C40 C 0.51406(8) 0.23620(8) 0.52166(5) 0.0236(2) Uani 1 1 d . . . . .
H40A H 0.468337 0.263966 0.493473 0.035 Uiso 1 1 calc GR . . . .
H40B H 0.484624 0.241467 0.558049 0.035 Uiso 1 1 calc GR . . . .
H40C H 0.519746 0.177871 0.512117 0.035 Uiso 1 1 calc GR . . . .
C41 C 0.85430(9) 0.16774(7) 0.60603(4) 0.0230(2) Uani 1 1 d . . . . .
H41A H 0.900884 0.127536 0.590106 0.035 Uiso 1 1 calc GR . . . .
H41B H 0.839218 0.150625 0.643675 0.035 Uiso 1 1 calc GR . . . .
H41C H 0.888147 0.221777 0.607513 0.035 Uiso 1 1 calc GR . . . .
C42 C 0.68750(9) 0.09229(7) 0.57979(5) 0.0260(2) Uani 1 1 d . . . . .
H42A H 0.623482 0.091311 0.555398 0.039 Uiso 1 1 calc GR . . . .
H42B H 0.669312 0.090791 0.618667 0.039 Uiso 1 1 calc GR . . . .
H42C H 0.730553 0.044364 0.572025 0.039 Uiso 1 1 calc GR . . . .
C43 C 0.84467(8) 0.13640(6) 0.47871(4) 0.01763(19) Uani 1 1 d . . . . .
C44 C 0.81472(9) 0.06302(7) 0.44827(4) 0.0197(2) Uani 1 1 d . . . . .
C45 C 0.89383(10) 0.01744(7) 0.42299(5) 0.0243(2) Uani 1 1 d . . . . .
H45 H 0.875300 -0.031299 0.403080 0.029 Uiso 1 1 calc R . . . .
C46 C 0.99912(10) 0.04304(7) 0.42685(5) 0.0262(2) Uani 1 1 d . . . . .
H46 H 1.050827 0.011269 0.410184 0.031 Uiso 1 1 calc R . . . .
C47 C 1.02718(9) 0.11598(7) 0.45554(5) 0.0238(2) Uani 1 1 d . . . . .
H47 H 1.098043 0.133224 0.457725 0.029 Uiso 1 1 calc R . . . .
C48 C 0.95135(8) 0.16428(7) 0.48131(4) 0.0194(2) Uani 1 1 d . . . . .
C49 C 0.70005(9) 0.03342(7) 0.43932(5) 0.0236(2) Uani 1 1 d . . . . .
H49 H 0.654055 0.073520 0.457651 0.028 Uiso 1 1 calc R . . . .
C50 C 0.66691(10) 0.03111(8) 0.37575(5) 0.0313(3) Uani 1 1 d . . . . .
H50A H 0.680138 0.084861 0.359222 0.047 Uiso 1 1 calc GR . . . .
H50B H 0.592337 0.018077 0.370580 0.047 Uiso 1 1 calc GR . . . .
H50C H 0.707523 -0.011067 0.357651 0.047 Uiso 1 1 calc GR . . . .
C51 C 0.68319(11) -0.05361(8) 0.46487(6) 0.0334(3) Uani 1 1 d . . . . .
H51A H 0.723337 -0.094426 0.445225 0.050 Uiso 1 1 calc GR . . . .
H51B H 0.608811 -0.067754 0.461078 0.050 Uiso 1 1 calc GR . . . .
H51C H 0.706862 -0.053167 0.504304 0.050 Uiso 1 1 calc GR . . . .
C52 C 0.98644(8) 0.24709(7) 0.50845(4) 0.0206(2) Uani 1 1 d . . . . .
H52 H 0.928440 0.267630 0.530657 0.025 Uiso 1 1 calc R . . . .
C53 C 1.00590(9) 0.31203(7) 0.46264(5) 0.0237(2) Uani 1 1 d . . . . .
H53A H 1.062587 0.293167 0.440336 0.036 Uiso 1 1 calc GR . . . .
H53B H 1.025288 0.364652 0.480191 0.036 Uiso 1 1 calc GR . . . .
H53C H 0.942047 0.319076 0.438618 0.036 Uiso 1 1 calc GR . . . .
C54 C 1.08630(9) 0.23711(7) 0.54870(5) 0.0260(2) Uani 1 1 d . . . . .
H54A H 1.075885 0.191759 0.574535 0.039 Uiso 1 1 calc GR . . . .
H54B H 1.098788 0.288125 0.569692 0.039 Uiso 1 1 calc GR . . . .
H54C H 1.146702 0.225203 0.527035 0.039 Uiso 1 1 calc GR . . . .

loop_
_atom_site_aniso_label
_atom_site_aniso_U_11
_atom_site_aniso_U_22
_atom_site_aniso_U_33
_atom_site_aniso_U_23
_atom_site_aniso_U_13
_atom_site_aniso_U_12
P1 0.01624(12) 0.01828(13) 0.01303(12) 0.00163(9) 0.00016(9) 0.00062(9)
N1 0.0147(4) 0.0211(4) 0.0161(4) 0.0039(3) -0.0002(3) -0.0012(3)
N2 0.0150(4) 0.0210(4) 0.0142(4) 0.0029(3) -0.0010(3) -0.0006(3)
N3 0.0200(4) 0.0181(4) 0.0125(4) 0.0012(3) -0.0002(3) 0.0001(3)
C1 0.0139(4) 0.0174(5) 0.0153(4) -0.0011(4) -0.0003(3) 0.0006(3)
C2 0.0189(5) 0.0264(5) 0.0187(5) 0.0076(4) 0.0023(4) -0.0005(4)
C3 0.0197(5) 0.0269(5) 0.0168(5) 0.0068(4) 0.0009(4) 0.0013(4)
C4 0.0153(4) 0.0197(5) 0.0182(5) 0.0051(4) -0.0007(4) -0.0030(4)
C5 0.0179(5) 0.0227(5) 0.0188(5) 0.0058(4) 0.0005(4) 0.0002(4)
C6 0.0158(5) 0.0285(6) 0.0257(5) 0.0087(4) 0.0011(4) -0.0003(4)
C7 0.0196(5) 0.0281(6) 0.0289(6) 0.0080(4) -0.0043(4) -0.0071(4)
C8 0.0265(5) 0.0222(5) 0.0250(5) 0.0016(4) -0.0028(4) -0.0065(4)
C9 0.0214(5) 0.0195(5) 0.0213(5) 0.0033(4) 0.0011(4) -0.0030(4)
C10 0.0201(5) 0.0284(6) 0.0238(5) -0.0007(4) 0.0021(4) 0.0029(4)
C11 0.0326(6) 0.0443(7) 0.0229(6) 0.0022(5) 0.0022(5) 0.0103(5)
C12 0.0330(6) 0.0287(6) 0.0295(6) 0.0003(5) 0.0057(5) 0.0072(5)
C13 0.0248(5) 0.0225(5) 0.0282(6) -0.0036(4) 0.0062(4) -0.0045(4)
C14 0.0330(6) 0.0321(7) 0.0405(7) 0.0000(5) 0.0079(5) 0.0085(5)
C15 0.0374(7) 0.0292(6) 0.0331(6) -0.0100(5) 0.0103(5) -0.0121(5)
C16 0.0153(4) 0.0219(5) 0.0120(4) 0.0004(4) -0.0010(3) -0.0004(4)
C17 0.0178(5) 0.0207(5) 0.0131(4) 0.0000(4) 0.0002(3) 0.0006(4)
C18 0.0163(4) 0.0256(5) 0.0167(4) 0.0009(4) -0.0004(4) 0.0017(4)
C19 0.0184(5) 0.0279(6) 0.0186(5) 0.0001(4) -0.0022(4) -0.0041(4)
C20 0.0250(5) 0.0201(5) 0.0188(5) -0.0015(4) -0.0017(4) -0.0029(4)
C21 0.0208(5) 0.0214(5) 0.0126(4) -0.0002(4) -0.0010(4) 0.0016(4)
C22 0.0191(5) 0.0197(5) 0.0229(5) -0.0014(4) -0.0004(4) 0.0011(4)
C23 0.0310(6) 0.0229(5) 0.0296(6) 0.0042(4) 0.0065(5) 0.0036(4)
C24 0.0295(6) 0.0236(5) 0.0231(5) -0.0019(4) 0.0008(4) 0.0070(4)
C25 0.0244(5) 0.0221(5) 0.0181(5) -0.0027(4) -0.0022(4) 0.0048(4)
C26 0.0351(6) 0.0396(7) 0.0261(6) -0.0002(5) 0.0079(5) 0.0137(5)
C27 0.0350(6) 0.0232(6) 0.0286(6) -0.0072(4) -0.0079(5) 0.0061(5)
C28 0.0160(4) 0.0175(5) 0.0143(4) -0.0002(4) -0.0006(3) -0.0011(4)
C29 0.0178(5) 0.0221(5) 0.0107(4) 0.0012(4) -0.0011(3) -0.0027(4)
C30 0.0195(5) 0.0244(5) 0.0154(5) 0.0020(4) 0.0004(4) -0.0007(4)
C31 0.0187(5) 0.0374(6) 0.0203(5) 0.0037(4) 0.0022(4) 0.0013(4)
C32 0.0193(5) 0.0419(7) 0.0241(5) 0.0050(5) 0.0019(4) -0.0094(5)
C33 0.0279(6) 0.0284(6) 0.0211(5) 0.0033(4) -0.0004(4) -0.0109(4)
C34 0.0224(5) 0.0225(5) 0.0158(5) 0.0010(4) -0.0008(4) -0.0032(4)
C35 0.0168(4) 0.0160(5) 0.0164(5) -0.0005(4) -0.0014(4) -0.0029(4)
C36 0.0203(5) 0.0219(5) 0.0141(4) -0.0007(4) 0.0006(4) 0.0002(4)
C37 0.0233(5) 0.0254(5) 0.0140(5) -0.0013(4) -0.0002(4) 0.0009(4)
C38 0.0230(5) 0.0227(5) 0.0122(4) 0.0008(4) -0.0001(4) -0.0010(4)
C39 0.0300(6) 0.0228(5) 0.0203(5) -0.0022(4) 0.0008(4) 0.0045(4)
C40 0.0206(5) 0.0332(6) 0.0172(5) 0.0023(4) 0.0027(4) -0.0010(4)
C41 0.0255(5) 0.0281(6) 0.0150(5) 0.0016(4) -0.0019(4) 0.0024(4)
C42 0.0318(6) 0.0266(6) 0.0194(5) 0.0056(4) 0.0011(4) -0.0042(4)
C43 0.0222(5) 0.0172(5) 0.0134(4) 0.0031(4) -0.0002(4) 0.0021(4)
C44 0.0266(5) 0.0177(5) 0.0147(4) 0.0027(4) -0.0011(4) -0.0001(4)
C45 0.0358(6) 0.0176(5) 0.0196(5) -0.0009(4) 0.0015(4) 0.0023(4)
C46 0.0320(6) 0.0238(6) 0.0237(5) 0.0024(4) 0.0079(4) 0.0074(4)
C47 0.0232(5) 0.0244(5) 0.0242(5) 0.0049(4) 0.0044(4) 0.0015(4)
C48 0.0230(5) 0.0192(5) 0.0159(4) 0.0041(4) 0.0004(4) 0.0004(4)
C49 0.0273(5) 0.0201(5) 0.0227(5) -0.0021(4) -0.0030(4) -0.0020(4)
C50 0.0382(6) 0.0273(6) 0.0268(6) -0.0067(5) -0.0099(5) 0.0014(5)
C51 0.0362(6) 0.0240(6) 0.0398(7) 0.0021(5) -0.0007(5) -0.0078(5)
C52 0.0202(5) 0.0209(5) 0.0204(5) 0.0017(4) -0.0007(4) -0.0014(4)
C53 0.0232(5) 0.0225(5) 0.0250(5) 0.0042(4) -0.0027(4) -0.0032(4)
C54 0.0261(5) 0.0263(6) 0.0247(5) 0.0035(4) -0.0049(4) -0.0021(4)

_geom_special_details            
;
 All esds (except the esd in the dihedral angle between two l.s. planes)
 are estimated using the full covariance matrix.  The cell esds are taken
 into account individually in the estimation of esds in distances, angles
 and torsion angles; correlations between esds in cell parameters are only
 used when they are defined by crystal symmetry.  An approximate (isotropic)
 treatment of cell esds is used for estimating esds involving l.s. planes.
;
loop_
_geom_bond_atom_site_label_1
_geom_bond_atom_site_label_2
_geom_bond_distance
_geom_bond_site_symmetry_2
_geom_bond_publ_flag
P1 C28 1.8183(10) . ?
P1 C35 1.7346(10) . ?
N1 C1 1.4012(12) . ?
N1 C2 1.3975(13) . ?
N1 C4 1.4399(12) . ?
N2 C1 1.4082(12) . ?
N2 C3 1.3963(13) . ?
N2 C16 1.4364(12) . ?
N3 C35 1.3867(13) . ?
N3 C38 1.4959(12) . ?
N3 C43 1.4385(13) . ?
C1 C28 1.3855(14) . ?
C2 H2 0.9300 . ?
C2 C3 1.3291(15) . ?
C3 H3 0.9300 . ?
C4 C5 1.4031(14) . ?
C4 C9 1.4029(15) . ?
C5 C6 1.3973(15) . ?
C5 C10 1.5203(15) . ?
C6 H6 0.9300 . ?
C6 C7 1.3817(17) . ?
C7 H7 0.9300 . ?
C7 C8 1.3873(17) . ?
C8 H8 0.9300 . ?
C8 C9 1.3956(15) . ?
C9 C13 1.5223(15) . ?
C10 H10 0.9800 . ?
C10 C11 1.5328(16) . ?
C10 C12 1.5327(16) . ?
C11 H11A 0.9600 . ?
C11 H11B 0.9600 . ?
C11 H11C 0.9600 . ?
C12 H12A 0.9600 . ?
C12 H12B 0.9600 . ?
C12 H12C 0.9600 . ?
C13 H13 0.9800 . ?
C13 C14 1.5341(17) . ?
C13 C15 1.5296(16) . ?
C14 H14A 0.9600 . ?
C14 H14B 0.9600 . ?
C14 H14C 0.9600 . ?
C15 H15A 0.9600 . ?
C15 H15B 0.9600 . ?
C15 H15C 0.9600 . ?
C16 C17 1.4038(14) . ?
C16 C21 1.4075(15) . ?
C17 C18 1.3967(14) . ?
C17 C22 1.5205(14) . ?
C18 H18 0.9300 . ?
C18 C19 1.3822(16) . ?
C19 H19 0.9300 . ?
C19 C20 1.3867(15) . ?
C20 H20 0.9300 . ?
C20 C21 1.3931(15) . ?
C21 C25 1.5229(14) . ?
C22 H22 0.9800 . ?
C22 C23 1.5356(15) . ?
C22 C24 1.5337(15) . ?
C23 H23A 0.9600 . ?
C23 H23B 0.9600 . ?
C23 H23C 0.9600 . ?
C24 H24A 0.9600 . ?
C24 H24B 0.9600 . ?
C24 H24C 0.9600 . ?
C25 H25 0.9800 . ?
C25 C26 1.5358(16) . ?
C25 C27 1.5285(16) . ?
C26 H26A 0.9600 . ?
C26 H26B 0.9600 . ?
C26 H26C 0.9600 . ?
C27 H27A 0.9600 . ?
C27 H27B 0.9600 . ?
C27 H27C 0.9600 . ?
C28 C29 1.4833(13) . ?
C29 C30 1.3982(15) . ?
C29 C34 1.4015(15) . ?
C30 H30 0.9300 . ?
C30 C31 1.3919(15) . ?
C31 H31 0.9300 . ?
C31 C32 1.3849(18) . ?
C32 H32 0.9300 . ?
C32 C33 1.3878(18) . ?
C33 H33 0.9300 . ?
C33 C34 1.3870(15) . ?
C34 H34 0.9300 . ?
C35 C36 1.5413(14) . ?
C36 C37 1.5445(14) . ?
C36 C39 1.5273(15) . ?
C36 C40 1.5439(14) . ?
C37 H37A 0.9700 . ?
C37 H37B 0.9700 . ?
C37 C38 1.5252(15) . ?
C38 C41 1.5292(14) . ?
C38 C42 1.5367(15) . ?
C39 H39A 0.9600 . ?
C39 H39B 0.9600 . ?
C39 H39C 0.9600 . ?
C40 H40A 0.9600 . ?
C40 H40B 0.9600 . ?
C40 H40C 0.9600 . ?
C41 H41A 0.9600 . ?
C41 H41B 0.9600 . ?
C41 H41C 0.9600 . ?
C42 H42A 0.9600 . ?
C42 H42B 0.9600 . ?
C42 H42C 0.9600 . ?
C43 C44 1.4113(14) . ?
C43 C48 1.4097(14) . ?
C44 C45 1.3947(15) . ?
C44 C49 1.5180(15) . ?
C45 H45 0.9300 . ?
C45 C46 1.3817(17) . ?
C46 H46 0.9300 . ?
C46 C47 1.3801(17) . ?
C47 H47 0.9300 . ?
C47 C48 1.3935(15) . ?
C48 C52 1.5203(15) . ?
C49 H49 0.9800 . ?
C49 C50 1.5334(15) . ?
C49 C51 1.5322(16) . ?
C50 H50A 0.9600 . ?
C50 H50B 0.9600 . ?
C50 H50C 0.9600 . ?
C51 H51A 0.9600 . ?
C51 H51B 0.9600 . ?
C51 H51C 0.9600 . ?
C52 H52 0.9800 . ?
C52 C53 1.5276(15) . ?
C52 C54 1.5344(15) . ?
C53 H53A 0.9600 . ?
C53 H53B 0.9600 . ?
C53 H53C 0.9600 . ?
C54 H54A 0.9600 . ?
C54 H54B 0.9600 . ?
C54 H54C 0.9600 . ?

loop_
_geom_angle_atom_site_label_1
_geom_angle_atom_site_label_2
_geom_angle_atom_site_label_3
_geom_angle
_geom_angle_site_symmetry_1
_geom_angle_site_symmetry_3
_geom_angle_publ_flag
C35 P1 C28 109.70(5) . . ?
C1 N1 C4 132.61(8) . . ?
C2 N1 C1 110.37(8) . . ?
C2 N1 C4 116.59(8) . . ?
C1 N2 C16 129.87(8) . . ?
C3 N2 C1 110.33(8) . . ?
C3 N2 C16 119.23(8) . . ?
C35 N3 C38 114.74(8) . . ?
C35 N3 C43 122.80(8) . . ?
C43 N3 C38 122.45(8) . . ?
N1 C1 N2 103.01(8) . . ?
C28 C1 N1 128.52(9) . . ?
C28 C1 N2 128.37(9) . . ?
N1 C2 H2 125.9 . . ?
C3 C2 N1 108.25(9) . . ?
C3 C2 H2 125.9 . . ?
N2 C3 H3 126.0 . . ?
C2 C3 N2 108.02(9) . . ?
C2 C3 H3 126.0 . . ?
C5 C4 N1 117.11(9) . . ?
C9 C4 N1 119.13(9) . . ?
C9 C4 C5 122.76(9) . . ?
C4 C5 C10 122.01(9) . . ?
C6 C5 C4 117.50(10) . . ?
C6 C5 C10 120.49(10) . . ?
C5 C6 H6 119.6 . . ?
C7 C6 C5 120.86(10) . . ?
C7 C6 H6 119.6 . . ?
C6 C7 H7 119.8 . . ?
C6 C7 C8 120.40(10) . . ?
C8 C7 H7 119.8 . . ?
C7 C8 H8 119.4 . . ?
C7 C8 C9 121.15(11) . . ?
C9 C8 H8 119.4 . . ?
C4 C9 C13 120.94(9) . . ?
C8 C9 C4 117.17(10) . . ?
C8 C9 C13 121.87(10) . . ?
C5 C10 H10 107.6 . . ?
C5 C10 C11 111.72(10) . . ?
C5 C10 C12 111.19(9) . . ?
C11 C10 H10 107.6 . . ?
C12 C10 H10 107.6 . . ?
C12 C10 C11 110.86(9) . . ?
C10 C11 H11A 109.5 . . ?
C10 C11 H11B 109.5 . . ?
C10 C11 H11C 109.5 . . ?
H11A C11 H11B 109.5 . . ?
H11A C11 H11C 109.5 . . ?
H11B C11 H11C 109.5 . . ?
C10 C12 H12A 109.5 . . ?
C10 C12 H12B 109.5 . . ?
C10 C12 H12C 109.5 . . ?
H12A C12 H12B 109.5 . . ?
H12A C12 H12C 109.5 . . ?
H12B C12 H12C 109.5 . . ?
C9 C13 H13 107.5 . . ?
C9 C13 C14 111.75(9) . . ?
C9 C13 C15 113.19(10) . . ?
C14 C13 H13 107.5 . . ?
C15 C13 H13 107.5 . . ?
C15 C13 C14 109.23(10) . . ?
C13 C14 H14A 109.5 . . ?
C13 C14 H14B 109.5 . . ?
C13 C14 H14C 109.5 . . ?
H14A C14 H14B 109.5 . . ?
H14A C14 H14C 109.5 . . ?
H14B C14 H14C 109.5 . . ?
C13 C15 H15A 109.5 . . ?
C13 C15 H15B 109.5 . . ?
C13 C15 H15C 109.5 . . ?
H15A C15 H15B 109.5 . . ?
H15A C15 H15C 109.5 . . ?
H15B C15 H15C 109.5 . . ?
C17 C16 N2 117.66(9) . . ?
C17 C16 C21 122.44(9) . . ?
C21 C16 N2 119.76(9) . . ?
C16 C17 C22 122.87(9) . . ?
C18 C17 C16 117.83(9) . . ?
C18 C17 C22 119.29(9) . . ?
C17 C18 H18 119.6 . . ?
C19 C18 C17 120.83(10) . . ?
C19 C18 H18 119.6 . . ?
C18 C19 H19 119.9 . . ?
C18 C19 C20 120.15(10) . . ?
C20 C19 H19 119.9 . . ?
C19 C20 H20 119.2 . . ?
C19 C20 C21 121.63(10) . . ?
C21 C20 H20 119.2 . . ?
C16 C21 C25 121.64(9) . . ?
C20 C21 C16 117.01(9) . . ?
C20 C21 C25 121.32(10) . . ?
C17 C22 H22 108.0 . . ?
C17 C22 C23 110.47(9) . . ?
C17 C22 C24 112.41(9) . . ?
C23 C22 H22 108.0 . . ?
C24 C22 H22 108.0 . . ?
C24 C22 C23 109.96(9) . . ?
C22 C23 H23A 109.5 . . ?
C22 C23 H23B 109.5 . . ?
C22 C23 H23C 109.5 . . ?
H23A C23 H23B 109.5 . . ?
H23A C23 H23C 109.5 . . ?
H23B C23 H23C 109.5 . . ?
C22 C24 H24A 109.5 . . ?
C22 C24 H24B 109.5 . . ?
C22 C24 H24C 109.5 . . ?
H24A C24 H24B 109.5 . . ?
H24A C24 H24C 109.5 . . ?
H24B C24 H24C 109.5 . . ?
C21 C25 H25 107.8 . . ?
C21 C25 C26 110.95(9) . . ?
C21 C25 C27 113.62(9) . . ?
C26 C25 H25 107.8 . . ?
C27 C25 H25 107.8 . . ?
C27 C25 C26 108.71(10) . . ?
C25 C26 H26A 109.5 . . ?
C25 C26 H26B 109.5 . . ?
C25 C26 H26C 109.5 . . ?
H26A C26 H26B 109.5 . . ?
H26A C26 H26C 109.5 . . ?
H26B C26 H26C 109.5 . . ?
C25 C27 H27A 109.5 . . ?
C25 C27 H27B 109.5 . . ?
C25 C27 H27C 109.5 . . ?
H27A C27 H27B 109.5 . . ?
H27A C27 H27C 109.5 . . ?
H27B C27 H27C 109.5 . . ?
C1 C28 P1 117.72(7) . . ?
C1 C28 C29 118.41(8) . . ?
C29 C28 P1 120.45(7) . . ?
C30 C29 C28 121.21(9) . . ?
C30 C29 C34 117.54(9) . . ?
C34 C29 C28 121.24(9) . . ?
C29 C30 H30 119.4 . . ?
C31 C30 C29 121.15(10) . . ?
C31 C30 H30 119.4 . . ?
C30 C31 H31 119.9 . . ?
C32 C31 C30 120.28(11) . . ?
C32 C31 H31 119.9 . . ?
C31 C32 H32 120.3 . . ?
C31 C32 C33 119.45(10) . . ?
C33 C32 H32 120.3 . . ?
C32 C33 H33 119.9 . . ?
C34 C33 C32 120.24(11) . . ?
C34 C33 H33 119.9 . . ?
C29 C34 H34 119.4 . . ?
C33 C34 C29 121.27(10) . . ?
C33 C34 H34 119.4 . . ?
N3 C35 P1 117.62(7) . . ?
N3 C35 C36 107.28(8) . . ?
C36 C35 P1 135.04(8) . . ?
C35 C36 C37 101.20(8) . . ?
C35 C36 C40 114.05(8) . . ?
C39 C36 C35 112.04(9) . . ?
C39 C36 C37 110.15(9) . . ?
C39 C36 C40 109.07(9) . . ?
C40 C36 C37 110.10(9) . . ?
C36 C37 H37A 110.2 . . ?
C36 C37 H37B 110.2 . . ?
H37A C37 H37B 108.5 . . ?
C38 C37 C36 107.34(8) . . ?
C38 C37 H37A 110.2 . . ?
C38 C37 H37B 110.2 . . ?
N3 C38 C37 99.62(8) . . ?
N3 C38 C41 113.40(8) . . ?
N3 C38 C42 111.22(8) . . ?
C37 C38 C41 111.95(9) . . ?
C37 C38 C42 113.95(9) . . ?
C41 C38 C42 106.81(9) . . ?
C36 C39 H39A 109.5 . . ?
C36 C39 H39B 109.5 . . ?
C36 C39 H39C 109.5 . . ?
H39A C39 H39B 109.5 . . ?
H39A C39 H39C 109.5 . . ?
H39B C39 H39C 109.5 . . ?
C36 C40 H40A 109.5 . . ?
C36 C40 H40B 109.5 . . ?
C36 C40 H40C 109.5 . . ?
H40A C40 H40B 109.5 . . ?
H40A C40 H40C 109.5 . . ?
H40B C40 H40C 109.5 . . ?
C38 C41 H41A 109.5 . . ?
C38 C41 H41B 109.5 . . ?
C38 C41 H41C 109.5 . . ?
H41A C41 H41B 109.5 . . ?
H41A C41 H41C 109.5 . . ?
H41B C41 H41C 109.5 . . ?
C38 C42 H42A 109.5 . . ?
C38 C42 H42B 109.5 . . ?
C38 C42 H42C 109.5 . . ?
H42A C42 H42B 109.5 . . ?
H42A C42 H42C 109.5 . . ?
H42B C42 H42C 109.5 . . ?
C44 C43 N3 120.49(9) . . ?
C48 C43 N3 119.12(9) . . ?
C48 C43 C44 120.40(9) . . ?
C43 C44 C49 123.30(10) . . ?
C45 C44 C43 118.35(10) . . ?
C45 C44 C49 118.29(10) . . ?
C44 C45 H45 119.2 . . ?
C46 C45 C44 121.51(10) . . ?
C46 C45 H45 119.2 . . ?
C45 C46 H46 120.2 . . ?
C47 C46 C45 119.69(10) . . ?
C47 C46 H46 120.2 . . ?
C46 C47 H47 119.4 . . ?
C46 C47 C48 121.25(10) . . ?
C48 C47 H47 119.4 . . ?
C43 C48 C52 122.81(9) . . ?
C47 C48 C43 118.74(10) . . ?
C47 C48 C52 118.38(10) . . ?
C44 C49 H49 108.4 . . ?
C44 C49 C50 109.96(9) . . ?
C44 C49 C51 112.30(9) . . ?
C50 C49 H49 108.4 . . ?
C51 C49 H49 108.4 . . ?
C51 C49 C50 109.15(10) . . ?
C49 C50 H50A 109.5 . . ?
C49 C50 H50B 109.5 . . ?
C49 C50 H50C 109.5 . . ?
H50A C50 H50B 109.5 . . ?
H50A C50 H50C 109.5 . . ?
H50B C50 H50C 109.5 . . ?
C49 C51 H51A 109.5 . . ?
C49 C51 H51B 109.5 . . ?
C49 C51 H51C 109.5 . . ?
H51A C51 H51B 109.5 . . ?
H51A C51 H51C 109.5 . . ?
H51B C51 H51C 109.5 . . ?
C48 C52 H52 108.0 . . ?
C48 C52 C53 110.13(9) . . ?
C48 C52 C54 112.07(9) . . ?
C53 C52 H52 108.0 . . ?
C53 C52 C54 110.38(9) . . ?
C54 C52 H52 108.0 . . ?
C52 C53 H53A 109.5 . . ?
C52 C53 H53B 109.5 . . ?
C52 C53 H53C 109.5 . . ?
H53A C53 H53B 109.5 . . ?
H53A C53 H53C 109.5 . . ?
H53B C53 H53C 109.5 . . ?
C52 C54 H54A 109.5 . . ?
C52 C54 H54B 109.5 . . ?
C52 C54 H54C 109.5 . . ?
H54A C54 H54B 109.5 . . ?
H54A C54 H54C 109.5 . . ?
H54B C54 H54C 109.5 . . ?

loop_
_geom_torsion_atom_site_label_1
_geom_torsion_atom_site_label_2
_geom_torsion_atom_site_label_3
_geom_torsion_atom_site_label_4
_geom_torsion
_geom_torsion_site_symmetry_1
_geom_torsion_site_symmetry_2
_geom_torsion_site_symmetry_3
_geom_torsion_site_symmetry_4
_geom_torsion_publ_flag
P1 C28 C29 C30 140.89(8) . . . . ?
P1 C28 C29 C34 -39.61(12) . . . . ?
P1 C35 C36 C37 -158.21(9) . . . . ?
P1 C35 C36 C39 -40.88(14) . . . . ?
P1 C35 C36 C40 83.62(12) . . . . ?
N1 C1 C28 P1 -28.15(14) . . . . ?
N1 C1 C28 C29 172.60(9) . . . . ?
N1 C2 C3 N2 -1.02(13) . . . . ?
N1 C4 C5 C6 164.47(9) . . . . ?
N1 C4 C5 C10 -16.43(14) . . . . ?
N1 C4 C9 C8 -165.77(9) . . . . ?
N1 C4 C9 C13 12.95(15) . . . . ?
N2 C1 C28 P1 147.63(9) . . . . ?
N2 C1 C28 C29 -11.61(16) . . . . ?
N2 C16 C17 C18 177.60(8) . . . . ?
N2 C16 C17 C22 -1.97(14) . . . . ?
N2 C16 C21 C20 -179.08(9) . . . . ?
N2 C16 C21 C25 -0.82(14) . . . . ?
N3 C35 C36 C37 18.75(10) . . . . ?
N3 C35 C36 C39 136.08(9) . . . . ?
N3 C35 C36 C40 -99.41(10) . . . . ?
N3 C43 C44 C45 -177.68(9) . . . . ?
N3 C43 C44 C49 5.29(15) . . . . ?
N3 C43 C48 C47 177.27(9) . . . . ?
N3 C43 C48 C52 -5.91(14) . . . . ?
C1 N1 C2 C3 0.50(13) . . . . ?
C1 N1 C4 C5 115.15(12) . . . . ?
C1 N1 C4 C9 -75.93(14) . . . . ?
C1 N2 C3 C2 1.20(12) . . . . ?
C1 N2 C16 C17 119.32(11) . . . . ?
C1 N2 C16 C21 -64.91(14) . . . . ?
C1 C28 C29 C30 -60.45(13) . . . . ?
C1 C28 C29 C34 119.05(11) . . . . ?
C2 N1 C1 N2 0.23(11) . . . . ?
C2 N1 C1 C28 176.84(10) . . . . ?
C2 N1 C4 C5 -73.28(12) . . . . ?
C2 N1 C4 C9 95.65(12) . . . . ?
C3 N2 C1 N1 -0.85(11) . . . . ?
C3 N2 C1 C28 -177.47(10) . . . . ?
C3 N2 C16 C17 -70.22(12) . . . . ?
C3 N2 C16 C21 105.56(11) . . . . ?
C4 N1 C1 N2 172.20(10) . . . . ?
C4 N1 C1 C28 -11.19(18) . . . . ?
C4 N1 C2 C3 -172.90(9) . . . . ?
C4 C5 C6 C7 1.78(15) . . . . ?
C4 C5 C10 C11 113.20(11) . . . . ?
C4 C5 C10 C12 -122.35(11) . . . . ?
C4 C9 C13 C14 -82.51(13) . . . . ?
C4 C9 C13 C15 153.68(10) . . . . ?
C5 C4 C9 C8 2.50(15) . . . . ?
C5 C4 C9 C13 -178.79(10) . . . . ?
C5 C6 C7 C8 1.86(17) . . . . ?
C6 C5 C10 C11 -67.73(13) . . . . ?
C6 C5 C10 C12 56.72(13) . . . . ?
C6 C7 C8 C9 -3.48(17) . . . . ?
C7 C8 C9 C4 1.31(16) . . . . ?
C7 C8 C9 C13 -177.39(10) . . . . ?
C8 C9 C13 C14 96.15(13) . . . . ?
C8 C9 C13 C15 -27.67(15) . . . . ?
C9 C4 C5 C6 -4.02(15) . . . . ?
C9 C4 C5 C10 175.08(10) . . . . ?
C10 C5 C6 C7 -177.34(10) . . . . ?
C16 N2 C1 N1 170.28(9) . . . . ?
C16 N2 C1 C28 -6.33(17) . . . . ?
C16 N2 C3 C2 -171.01(9) . . . . ?
C16 C17 C18 C19 0.85(15) . . . . ?
C16 C17 C22 C23 109.90(11) . . . . ?
C16 C17 C22 C24 -126.86(10) . . . . ?
C16 C21 C25 C26 -71.65(13) . . . . ?
C16 C21 C25 C27 165.52(9) . . . . ?
C17 C16 C21 C20 -3.51(15) . . . . ?
C17 C16 C21 C25 174.75(9) . . . . ?
C17 C18 C19 C20 -1.95(16) . . . . ?
C18 C17 C22 C23 -69.66(12) . . . . ?
C18 C17 C22 C24 53.57(13) . . . . ?
C18 C19 C20 C21 0.26(16) . . . . ?
C19 C20 C21 C16 2.38(15) . . . . ?
C19 C20 C21 C25 -175.89(10) . . . . ?
C20 C21 C25 C26 106.54(12) . . . . ?
C20 C21 C25 C27 -16.30(14) . . . . ?
C21 C16 C17 C18 1.94(15) . . . . ?
C21 C16 C17 C22 -177.63(9) . . . . ?
C22 C17 C18 C19 -179.56(9) . . . . ?
C28 P1 C35 N3 165.51(7) . . . . ?
C28 P1 C35 C36 -17.77(11) . . . . ?
C28 C29 C30 C31 176.97(9) . . . . ?
C28 C29 C34 C33 -176.61(9) . . . . ?
C29 C30 C31 C32 0.42(16) . . . . ?
C30 C29 C34 C33 2.91(15) . . . . ?
C30 C31 C32 C33 1.44(17) . . . . ?
C31 C32 C33 C34 -1.10(17) . . . . ?
C32 C33 C34 C29 -1.13(16) . . . . ?
C34 C29 C30 C31 -2.55(14) . . . . ?
C35 P1 C28 C1 154.73(8) . . . . ?
C35 P1 C28 C29 -46.47(9) . . . . ?
C35 N3 C38 C37 -18.34(11) . . . . ?
C35 N3 C38 C41 -137.45(9) . . . . ?
C35 N3 C38 C42 102.16(10) . . . . ?
C35 N3 C43 C44 -82.11(12) . . . . ?
C35 N3 C43 C48 97.69(11) . . . . ?
C35 C36 C37 C38 -30.53(10) . . . . ?
C36 C37 C38 N3 29.67(10) . . . . ?
C36 C37 C38 C41 149.84(9) . . . . ?
C36 C37 C38 C42 -88.81(10) . . . . ?
C38 N3 C35 P1 177.21(7) . . . . ?
C38 N3 C35 C36 -0.36(11) . . . . ?
C38 N3 C43 C44 96.24(11) . . . . ?
C38 N3 C43 C48 -83.96(12) . . . . ?
C39 C36 C37 C38 -149.22(9) . . . . ?
C40 C36 C37 C38 90.46(10) . . . . ?
C43 N3 C35 P1 -4.32(13) . . . . ?
C43 N3 C35 C36 178.10(9) . . . . ?
C43 N3 C38 C37 163.18(9) . . . . ?
C43 N3 C38 C41 44.08(13) . . . . ?
C43 N3 C38 C42 -76.32(12) . . . . ?
C43 C44 C45 C46 -0.54(16) . . . . ?
C43 C44 C49 C50 118.83(11) . . . . ?
C43 C44 C49 C51 -119.43(11) . . . . ?
C43 C48 C52 C53 -103.90(11) . . . . ?
C43 C48 C52 C54 132.81(10) . . . . ?
C44 C43 C48 C47 -2.93(15) . . . . ?
C44 C43 C48 C52 173.89(9) . . . . ?
C44 C45 C46 C47 -1.01(17) . . . . ?
C45 C44 C49 C50 -58.21(13) . . . . ?
C45 C44 C49 C51 63.54(13) . . . . ?
C45 C46 C47 C48 0.59(17) . . . . ?
C46 C47 C48 C43 1.37(16) . . . . ?
C46 C47 C48 C52 -175.59(10) . . . . ?
C47 C48 C52 C53 72.93(12) . . . . ?
C47 C48 C52 C54 -50.36(13) . . . . ?
C48 C43 C44 C45 2.52(15) . . . . ?
C48 C43 C44 C49 -174.51(9) . . . . ?
C49 C44 C45 C46 176.64(10) . . . . ?

_shelx_res_file                  
;
TITL sharma40_a.res in P2(1)/n
    sharma40.res
    created by SHELXL-2018/3 at 09:40:48 on 26-Jun-2019
REM Old TITL sharma40 in P2(1)/n
REM SHELXT solution in P2(1)/n: R1 0.111, Rweak 0.007, Alpha 0.040
REM <I/s> 0.994 for 371 systematic absences, Orientation as input
REM Formula found by SHELXT: C54 N1 P1
CELL 1.54184 12.5627 15.9337 23.6169 90 93.554 90
ZERR 4 0.0001 0.0002 0.0002 0 0.001 0
LATT 1
SYMM 0.5-X,0.5+Y,0.5-Z
SFAC C H N P
UNIT 216 288 12 4

L.S. 11
PLAN  13
MORE -1
BOND $H
CONF
fmap 2
acta
OMIT -6 18 5
OMIT -6 18 6
OMIT -6 18 7
REM <olex2.extras>
REM <HklSrc "%.\\sharma40.hkl">
REM </olex2.extras>

WGHT    0.047700    1.729500
FVAR       3.30703
P1    4    0.717372    0.261528    0.408684    11.00000    0.01624    0.01828 =
         0.01303    0.00163    0.00016    0.00062
N1    3    0.709070    0.408277    0.315277    11.00000    0.01468    0.02110 =
         0.01614    0.00385   -0.00017   -0.00116
N2    3    0.543736    0.383506    0.283659    11.00000    0.01497    0.02095 =
         0.01421    0.00288   -0.00103   -0.00059
N3    3    0.766744    0.183892    0.507316    11.00000    0.02005    0.01813 =
         0.01253    0.00115   -0.00019    0.00008
C1    1    0.616518    0.366640    0.330023    11.00000    0.01393    0.01740 =
         0.01528   -0.00111   -0.00029    0.00064
C2    1    0.691575    0.448101    0.262803    11.00000    0.01892    0.02643 =
         0.01872    0.00764    0.00226   -0.00050
AFIX  43
H2    2    0.741501    0.479205    0.244258    11.00000   -1.20000
AFIX   0
C3    1    0.591306    0.433876    0.243960    11.00000    0.01974    0.02691 =
         0.01679    0.00681    0.00088    0.00133
AFIX  43
H3    2    0.558570    0.453951    0.210244    11.00000   -1.20000
AFIX   0
C4    1    0.809684    0.424587    0.345845    11.00000    0.01531    0.01969 =
         0.01818    0.00511   -0.00070   -0.00296
C5    1    0.900438    0.386704    0.325283    11.00000    0.01794    0.02273 =
         0.01882    0.00582    0.00053    0.00019
C6    1    0.999959    0.417606    0.345127    11.00000    0.01582    0.02849 =
         0.02567    0.00874    0.00107   -0.00033
AFIX  43
H6    2    1.061587    0.394875    0.331510    11.00000   -1.20000
AFIX   0
C7    1    1.007992    0.481499    0.384720    11.00000    0.01956    0.02809 =
         0.02888    0.00797   -0.00430   -0.00715
AFIX  43
H7    2    1.074722    0.502479    0.396677    11.00000   -1.20000
AFIX   0
C8    1    0.917122    0.514542    0.406744    11.00000    0.02653    0.02216 =
         0.02498    0.00159   -0.00278   -0.00648
AFIX  43
H8    2    0.923985    0.555387    0.434863    11.00000   -1.20000
AFIX   0
C9    1    0.815588    0.487557    0.387437    11.00000    0.02141    0.01948 =
         0.02132    0.00326    0.00106   -0.00298
C10   1    0.892492    0.313864    0.283656    11.00000    0.02006    0.02840 =
         0.02379   -0.00072    0.00207    0.00289
AFIX  13
H10   2    0.817086    0.298300    0.278183    11.00000   -1.20000
AFIX   0
C11   1    0.930922    0.338616    0.225618    11.00000    0.03264    0.04427 =
         0.02288    0.00221    0.00224    0.01027
AFIX 137
H11A  2    0.888994    0.384743    0.210512    11.00000   -1.50000
H11B  2    0.923294    0.291657    0.200223    11.00000   -1.50000
H11C  2    1.004547    0.354951    0.229769    11.00000   -1.50000
AFIX   0
C12   1    0.953399    0.236983    0.307475    11.00000    0.03302    0.02869 =
         0.02951    0.00034    0.00566    0.00724
AFIX 137
H12A  2    1.027850    0.250287    0.312990    11.00000   -1.50000
H12B  2    0.944157    0.191159    0.281240    11.00000   -1.50000
H12C  2    0.926338    0.221350    0.343116    11.00000   -1.50000
AFIX   0
C13   1    0.714895    0.525681    0.409320    11.00000    0.02476    0.02247 =
         0.02816   -0.00360    0.00618   -0.00452
AFIX  13
H13   2    0.661461    0.480947    0.410050    11.00000   -1.20000
AFIX   0
C14   1    0.668813    0.594863    0.369824    11.00000    0.03296    0.03208 =
         0.04049   -0.00001    0.00791    0.00846
AFIX 137
H14A  2    0.719423    0.639822    0.368287    11.00000   -1.50000
H14B  2    0.603919    0.615744    0.384020    11.00000   -1.50000
H14C  2    0.654258    0.572315    0.332450    11.00000   -1.50000
AFIX   0
C15   1    0.731297    0.560488    0.469591    11.00000    0.03738    0.02921 =
         0.03309   -0.00997    0.01032   -0.01211
AFIX 137
H15A  2    0.769210    0.520105    0.493311    11.00000   -1.50000
H15B  2    0.663214    0.571652    0.484347    11.00000   -1.50000
H15C  2    0.771762    0.611551    0.468942    11.00000   -1.50000
AFIX   0
C16   1    0.439907    0.348743    0.269732    11.00000    0.01534    0.02193 =
         0.01197    0.00045   -0.00100   -0.00043
C17   1    0.352814    0.404102    0.266342    11.00000    0.01780    0.02072 =
         0.01310   -0.00001    0.00021    0.00063
C18   1    0.252297    0.371055    0.250687    11.00000    0.01626    0.02564 =
         0.01668    0.00094   -0.00042    0.00172
AFIX  43
H18   2    0.193394    0.406487    0.247627    11.00000   -1.20000
AFIX   0
C19   1    0.239259    0.286352    0.239685    11.00000    0.01835    0.02787 =
         0.01864    0.00005   -0.00221   -0.00411
AFIX  43
H19   2    0.171555    0.264913    0.230422    11.00000   -1.20000
AFIX   0
C20   1    0.326898    0.233271    0.242428    11.00000    0.02500    0.02008 =
         0.01884   -0.00145   -0.00172   -0.00294
AFIX  43
H20   2    0.316931    0.176465    0.234765    11.00000   -1.20000
AFIX   0
C21   1    0.429505    0.262929    0.256378    11.00000    0.02079    0.02138 =
         0.01258   -0.00018   -0.00096    0.00162
C22   1    0.363831    0.497505    0.278517    11.00000    0.01909    0.01975 =
         0.02287   -0.00144   -0.00041    0.00110
AFIX  13
H22   2    0.437043    0.507998    0.293619    11.00000   -1.20000
AFIX   0
C23   1    0.345158    0.548388    0.223580    11.00000    0.03105    0.02290 =
         0.02962    0.00421    0.00646    0.00359
AFIX 137
H23A  2    0.393852    0.529953    0.196388    11.00000   -1.50000
H23B  2    0.356725    0.606872    0.231558    11.00000   -1.50000
H23C  2    0.273222    0.540151    0.208447    11.00000   -1.50000
AFIX   0
C24   1    0.287914    0.527555    0.322721    11.00000    0.02947    0.02358 =
         0.02315   -0.00191    0.00077    0.00699
AFIX 137
H24A  2    0.215483    0.520651    0.308009    11.00000   -1.50000
H24B  2    0.301181    0.585733    0.331037    11.00000   -1.50000
H24C  2    0.299558    0.495092    0.356786    11.00000   -1.50000
AFIX   0
C25   1    0.526205    0.205416    0.255486    11.00000    0.02443    0.02213 =
         0.01806   -0.00272   -0.00215    0.00483
AFIX  13
H25   2    0.571716    0.216451    0.289890    11.00000   -1.20000
AFIX   0
C26   1    0.591574    0.224547    0.204182    11.00000    0.03512    0.03957 =
         0.02606   -0.00019    0.00789    0.01371
AFIX 137
H26A  2    0.549581    0.212245    0.169837    11.00000   -1.50000
H26B  2    0.654803    0.190572    0.206043    11.00000   -1.50000
H26C  2    0.611200    0.282782    0.204597    11.00000   -1.50000
AFIX   0
C27   1    0.497973    0.112099    0.254875    11.00000    0.03498    0.02315 =
         0.02858   -0.00724   -0.00791    0.00609
AFIX 137
H27A  2    0.453983    0.099938    0.285667    11.00000   -1.50000
H27B  2    0.562198    0.079437    0.259002    11.00000   -1.50000
H27C  2    0.460004    0.098311    0.219572    11.00000   -1.50000
AFIX   0
C28   1    0.601939    0.316945    0.377054    11.00000    0.01603    0.01748 =
         0.01432   -0.00019   -0.00056   -0.00106
C29   1    0.492498    0.287942    0.387064    11.00000    0.01778    0.02207 =
         0.01074    0.00118   -0.00105   -0.00274
C30   1    0.410440    0.345080    0.395365    11.00000    0.01947    0.02443 =
         0.01542    0.00198    0.00039   -0.00070
AFIX  43
H30   2    0.425443    0.402235    0.396395    11.00000   -1.20000
AFIX   0
C31   1    0.306693    0.317910    0.402114    11.00000    0.01870    0.03738 =
         0.02032    0.00369    0.00219    0.00130
AFIX  43
H31   2    0.253116    0.356919    0.407341    11.00000   -1.20000
AFIX   0
C32   1    0.282909    0.233033    0.401078    11.00000    0.01925    0.04191 =
         0.02405    0.00502    0.00189   -0.00941
AFIX  43
H32   2    0.213289    0.214940    0.404737    11.00000   -1.20000
AFIX   0
C33   1    0.363836    0.175206    0.394535    11.00000    0.02787    0.02835 =
         0.02114    0.00333   -0.00041   -0.01091
AFIX  43
H33   2    0.348626    0.118083    0.394453    11.00000   -1.20000
AFIX   0
C34   1    0.467318    0.202293    0.388117    11.00000    0.02239    0.02245 =
         0.01581    0.00100   -0.00075   -0.00321
AFIX  43
H34   2    0.521030    0.162860    0.384442    11.00000   -1.20000
AFIX   0
C35   1    0.699397    0.241737    0.479682    11.00000    0.01680    0.01603 =
         0.01638   -0.00054   -0.00138   -0.00289
C36   1    0.625787    0.276857    0.523841    11.00000    0.02026    0.02193 =
         0.01413   -0.00073    0.00058    0.00016
C37   1    0.688811    0.253405    0.579833    11.00000    0.02335    0.02536 =
         0.01398   -0.00134   -0.00020    0.00090
AFIX  23
H37A  2    0.737814    0.298144    0.591401    11.00000   -1.20000
H37B  2    0.640355    0.244589    0.609695    11.00000   -1.20000
AFIX   0
C38   1    0.750178    0.172962    0.569061    11.00000    0.02300    0.02267 =
         0.01220    0.00075   -0.00013   -0.00098
C39   1    0.613515    0.372026    0.519302    11.00000    0.03002    0.02282 =
         0.02035   -0.00221    0.00083    0.00445
AFIX 137
H39A  2    0.682706    0.397816    0.521968    11.00000   -1.50000
H39B  2    0.572624    0.392005    0.549566    11.00000   -1.50000
H39C  2    0.577499    0.386076    0.483519    11.00000   -1.50000
AFIX   0
C40   1    0.514060    0.236196    0.521664    11.00000    0.02065    0.03316 =
         0.01725    0.00230    0.00273   -0.00099
AFIX 137
H40A  2    0.468337    0.263966    0.493473    11.00000   -1.50000
H40B  2    0.484624    0.241467    0.558049    11.00000   -1.50000
H40C  2    0.519746    0.177871    0.512117    11.00000   -1.50000
AFIX   0
C41   1    0.854295    0.167739    0.606029    11.00000    0.02551    0.02815 =
         0.01498    0.00160   -0.00187    0.00243
AFIX 137
H41A  2    0.900884    0.127536    0.590106    11.00000   -1.50000
H41B  2    0.839218    0.150625    0.643675    11.00000   -1.50000
H41C  2    0.888147    0.221777    0.607513    11.00000   -1.50000
AFIX   0
C42   1    0.687501    0.092288    0.579795    11.00000    0.03175    0.02663 =
         0.01942    0.00564    0.00114   -0.00421
AFIX 137
H42A  2    0.623482    0.091311    0.555398    11.00000   -1.50000
H42B  2    0.669312    0.090791    0.618667    11.00000   -1.50000
H42C  2    0.730553    0.044364    0.572025    11.00000   -1.50000
AFIX   0
C43   1    0.844666    0.136404    0.478705    11.00000    0.02216    0.01719 =
         0.01339    0.00308   -0.00019    0.00205
C44   1    0.814717    0.063021    0.448269    11.00000    0.02658    0.01770 =
         0.01467    0.00271   -0.00112   -0.00009
C45   1    0.893835    0.017443    0.422990    11.00000    0.03575    0.01764 =
         0.01956   -0.00089    0.00150    0.00226
AFIX  43
H45   2    0.875300   -0.031299    0.403080    11.00000   -1.20000
AFIX   0
C46   1    0.999115    0.043043    0.426847    11.00000    0.03201    0.02379 =
         0.02370    0.00236    0.00788    0.00739
AFIX  43
H46   2    1.050827    0.011269    0.410184    11.00000   -1.20000
AFIX   0
C47   1    1.027183    0.115981    0.455542    11.00000    0.02323    0.02435 =
         0.02419    0.00492    0.00437    0.00146
AFIX  43
H47   2    1.098043    0.133224    0.457725    11.00000   -1.20000
AFIX   0
C48   1    0.951352    0.164282    0.481307    11.00000    0.02299    0.01923 =
         0.01587    0.00414    0.00036    0.00045
C49   1    0.700051    0.033424    0.439323    11.00000    0.02730    0.02006 =
         0.02272   -0.00211   -0.00301   -0.00202
AFIX  13
H49   2    0.654055    0.073520    0.457651    11.00000   -1.20000
AFIX   0
C50   1    0.666914    0.031107    0.375751    11.00000    0.03815    0.02734 =
         0.02685   -0.00671   -0.00990    0.00141
AFIX 137
H50A  2    0.680138    0.084861    0.359222    11.00000   -1.50000
H50B  2    0.592337    0.018077    0.370580    11.00000   -1.50000
H50C  2    0.707523   -0.011067    0.357651    11.00000   -1.50000
AFIX   0
C51   1    0.683191   -0.053606    0.464868    11.00000    0.03616    0.02401 =
         0.03977    0.00212   -0.00066   -0.00781
AFIX 137
H51A  2    0.723337   -0.094426    0.445225    11.00000   -1.50000
H51B  2    0.608811   -0.067754    0.461078    11.00000   -1.50000
H51C  2    0.706862   -0.053167    0.504304    11.00000   -1.50000
AFIX   0
C52   1    0.986443    0.247091    0.508454    11.00000    0.02019    0.02087 =
         0.02043    0.00173   -0.00070   -0.00143
AFIX  13
H52   2    0.928440    0.267630    0.530657    11.00000   -1.20000
AFIX   0
C53   1    1.005898    0.312029    0.462644    11.00000    0.02319    0.02249 =
         0.02502    0.00417   -0.00266   -0.00318
AFIX 137
H53A  2    1.062587    0.293167    0.440336    11.00000   -1.50000
H53B  2    1.025288    0.364652    0.480191    11.00000   -1.50000
H53C  2    0.942047    0.319076    0.438618    11.00000   -1.50000
AFIX   0
C54   1    1.086299    0.237110    0.548695    11.00000    0.02610    0.02630 =
         0.02469    0.00347   -0.00495   -0.00208
AFIX 137
H54A  2    1.075885    0.191759    0.574535    11.00000   -1.50000
H54B  2    1.098788    0.288125    0.569692    11.00000   -1.50000
H54C  2    1.146702    0.225203    0.527035    11.00000   -1.50000
AFIX   0
HKLF 4


REM  sharma40_a.res in P2(1)/n
REM wR2 = 0.0933, GooF = S = 1.030, Restrained GooF = 1.030 for all data
REM R1 = 0.0358 for 9416 Fo > 4sig(Fo) and 0.0373 for all 9876 data
REM 539 parameters refined using 0 restraints

END

WGHT      0.0477      1.7295

REM Highest difference peak  0.267,  deepest hole -0.275,  1-sigma level  0.039
Q1    1   0.6587  0.2607  0.4983  11.00000  0.05    0.27
Q2    1   0.5465  0.3013  0.3801  11.00000  0.05    0.25
Q3    1   0.7255  0.2748  0.4563  11.00000  0.05    0.24
Q4    1   0.4797  0.2380  0.2552  11.00000  0.05    0.23
Q5    1   0.8956  0.3524  0.3038  11.00000  0.05    0.23
Q6    1   0.6110  0.3377  0.3538  11.00000  0.05    0.23
Q7    1   0.5542  0.2196  0.2316  11.00000  0.05    0.23
Q8    1   0.6960  0.2558  0.4505  11.00000  0.05    0.22
Q9    1   0.9671  0.1987  0.4950  11.00000  0.05    0.22
Q10   1   0.6486  0.3009  0.3922  11.00000  0.05    0.22
Q11   1   0.3278  0.5138  0.2978  11.00000  0.05    0.22
Q12   1   0.7652  0.5070  0.3991  11.00000  0.05    0.22
Q13   1   0.8975  0.1600  0.4697  11.00000  0.05    0.21
;
_shelx_res_checksum              20090
_olex2_date_sample_data_collection 2019-06-25
_olex2_submission_special_instructions 'No special instructions were received'
_oxdiff_exptl_absorpt_empirical_details 
;
Empirical correction (ABSPACK) includes:
- Absorption correction using spherical harmonics
- Frame scaling
;
_oxdiff_exptl_absorpt_empirical_full_max 2.523
_oxdiff_exptl_absorpt_empirical_full_min 0.471
####################################################################### 
# 
# This file contains crystal structure data downloaded from the 
# Cambridge Structural Database (CSD) hosted by the Cambridge 
# Crystallographic Data Centre (CCDC).
# 
# Full information about CCDC data access policies and citation 
# guidelines are available at http://www.ccdc.cam.ac.uk/access/V1 
# 
# Audit and citation data items may have been added by the CCDC. 
# Please retain this information to preserve the provenance of 
# this file and to allow appropriate attribution of the data. 
# 
#######################################################################

data_compound7
_database_code_depnum_ccdc_archive 'CCDC 1949891'
loop_
_audit_author_name
_audit_author_address
'Hans Georg Stammler'
;University of Bielefeld
Germany
;
_audit_update_record             
;
2019-08-28 deposited with the CCDC.	2020-01-06 downloaded from the CCDC.
;


_audit_creation_date             2019-06-07
_audit_creation_method           
;
Olex2 1.3-ac4
(compiled 2018.12.18 svn.r3554 for Rigaku Oxford Diffraction, GUI svn.r1)
;
_shelx_SHELXL_version_number     2018/3
_chemical_name_common            ?
_chemical_name_systematic        ?
_chemical_formula_moiety         '2(C57 H76 N3 P), C H2 Cl2, 2(Cl4 Ga)'
_chemical_formula_sum            'C115 H154 Cl10 Ga2 N6 P2'
_chemical_formula_weight         2176.31
_chemical_melting_point          ?
_chemical_oxdiff_formula         'C60 H83 Cl4 Ga N3 P'
loop_
_atom_type_symbol
_atom_type_description
_atom_type_scat_dispersion_real
_atom_type_scat_dispersion_imag
_atom_type_scat_source
C C 0.0033 0.0016 'International Tables Vol C Tables 4.2.6.8 and 6.1.1.4'
H H 0.0000 0.0000 'International Tables Vol C Tables 4.2.6.8 and 6.1.1.4'
Cl Cl 0.1484 0.1585 'International Tables Vol C Tables 4.2.6.8 and 6.1.1.4'
Ga Ga 0.2307 1.6083 'International Tables Vol C Tables 4.2.6.8 and 6.1.1.4'
N N 0.0061 0.0033 'International Tables Vol C Tables 4.2.6.8 and 6.1.1.4'
P P 0.1023 0.0942 'International Tables Vol C Tables 4.2.6.8 and 6.1.1.4'

_shelx_space_group_comment       
;
The symmetry employed for this shelxl refinement is uniquely defined
by the following loop, which should always be used as a source of
symmetry information in preference to the above space-group names.
They are only intended as comments.
;
_space_group_crystal_system      monoclinic
_space_group_IT_number           15
_space_group_name_H-M_alt        'C 1 2/c 1'
_space_group_name_Hall           '-C 2yc'
loop_
_space_group_symop_operation_xyz
'x, y, z'
'-x, y, -z+1/2'
'x+1/2, y+1/2, z'
'-x+1/2, y+1/2, -z+1/2'
'-x, -y, -z'
'x, -y, z-1/2'
'-x+1/2, -y+1/2, -z'
'x+1/2, -y+1/2, z-1/2'

_cell_length_a                   40.7612(6)
_cell_length_b                   12.3237(2)
_cell_length_c                   23.4798(3)
_cell_angle_alpha                90
_cell_angle_beta                 101.3980(10)
_cell_angle_gamma                90
_cell_volume                     11562.0(3)
_cell_formula_units_Z            4
_cell_measurement_reflns_used    19995
_cell_measurement_temperature    100.00(13)
_cell_measurement_theta_max      30.0650
_cell_measurement_theta_min      1.7150
_shelx_estimated_absorpt_T_max   ?
_shelx_estimated_absorpt_T_min   ?
_exptl_absorpt_coefficient_mu    0.773
_exptl_absorpt_correction_T_max  1.000
_exptl_absorpt_correction_T_min  0.788
_exptl_absorpt_correction_type   gaussian
_exptl_absorpt_process_details   
;
CrysAlisPro 1.171.40.47a (Rigaku Oxford Diffraction, 2019)
Numerical absorption correction based on gaussian integration over
			a multifaceted crystal model
Empirical absorption correction using spherical harmonics,
 implemented in SCALE3 ABSPACK scaling algorithm.
;
_exptl_absorpt_special_details   ?
_exptl_crystal_colour            'metallic blue'
_exptl_crystal_colour_lustre     metallic
_exptl_crystal_colour_primary    blue
_exptl_crystal_density_diffrn    1.250
_exptl_crystal_density_meas      ?
_exptl_crystal_density_method    ?
_exptl_crystal_description       irregular
_exptl_crystal_F_000             4592
loop_
_exptl_crystal_face_index_h
_exptl_crystal_face_index_k
_exptl_crystal_face_index_l
_exptl_crystal_face_perp_dist
-5 -4 0 0.0128
5 4 0 0.0128
37 -13 1 0.0210
-4 10 27 0.0888
-36 13 2 0.0755
-27 1 -25 0.0714

_exptl_crystal_size_max          0.243
_exptl_crystal_size_mid          0.125
_exptl_crystal_size_min          0.026
loop_
_exptl_oxdiff_crystal_face_indexfrac_h
_exptl_oxdiff_crystal_face_indexfrac_k
_exptl_oxdiff_crystal_face_indexfrac_l
_exptl_oxdiff_crystal_face_x
_exptl_oxdiff_crystal_face_y
_exptl_oxdiff_crystal_face_z
-5.0689 -3.9958 0.0230 -0.1898 -0.0281 0.1555
5.0689 3.9958 -0.0230 0.1898 0.0281 -0.1555
37.1533 -13.0002 0.5563 -0.0515 0.6296 0.7752
-4.1335 10.1765 26.6734 -0.0372 0.4888 -0.8716
-36.2911 13.3985 1.6003 0.0469 -0.5702 -0.8202
-27.1027 1.3118 -25.4303 0.0778 -0.9824 0.1696

_exptl_transmission_factor_max   ?
_exptl_transmission_factor_min   ?
_diffrn_reflns_av_R_equivalents  0.0542
_diffrn_reflns_av_unetI/netI     0.0444
_diffrn_reflns_Laue_measured_fraction_full 0.999
_diffrn_reflns_Laue_measured_fraction_max 0.939
_diffrn_reflns_limit_h_max       60
_diffrn_reflns_limit_h_min       -59
_diffrn_reflns_limit_k_max       18
_diffrn_reflns_limit_k_min       -18
_diffrn_reflns_limit_l_max       34
_diffrn_reflns_limit_l_min       -33
_diffrn_reflns_number            114564
_diffrn_reflns_point_group_measured_fraction_full 0.999
_diffrn_reflns_point_group_measured_fraction_max 0.939
_diffrn_reflns_theta_full        25.242
_diffrn_reflns_theta_max         32.141
_diffrn_reflns_theta_min         1.729
_diffrn_ambient_environment      N~2~
_diffrn_ambient_temperature      100.00(13)
_diffrn_detector                 'CCD plate'
_diffrn_detector_area_resol_mean 8.0951
_diffrn_detector_type            Eos
_diffrn_measured_fraction_theta_full 0.999
_diffrn_measured_fraction_theta_max 0.939
_diffrn_measurement_details      
;
List of Runs (angles in degrees, time in seconds):

  # Type    Start    End  Width  t~exp~   \w     \q     \k     \f   Frames
#--------------------------------------------------------------------------
  1  \w      4.00  94.00   1.00   50.00    --   26.03  77.00 -60.00   90
  2  \w      6.00  81.00   1.00   50.00    --   26.03  57.00  60.00   75
  3  \w    -20.00  68.00   1.00   50.00    --   26.03 -99.00  30.00   88
  4  \w     65.00  92.00   1.00   50.00    --   26.03  57.00 -90.00   27
  5  \w     -4.00  40.00   1.00   50.00    --   26.03  77.00 120.00   44
  6  \w    -46.00  43.00   1.00   50.00    --   26.03 -38.00 150.00   89
  7  \w     -3.00  96.00   1.00   50.00    --   26.03  77.00-150.00   99
  8  \w    -20.00  64.00   1.00   50.00    --   26.03 -99.00 120.00   84
  9  \w      6.00  98.00   1.00   50.00    --   26.03  38.00-180.00   92
 10  \w     31.00  68.00   1.00   50.00    --   26.03 -99.00-120.00   37
 11  \w    -46.00  50.00   1.00   50.00    --   26.03 -38.00-120.00   96
;
_diffrn_measurement_device       'four-circle diffractometer'
_diffrn_measurement_device_type  'SuperNova, Single source at offset/far, Eos'
_diffrn_measurement_method       '\w scans'
_diffrn_orient_matrix_type       
'CrysAlisPro convention (1999,Acta A55,543-557)'
_diffrn_orient_matrix_UB_11      0.0106635000
_diffrn_orient_matrix_UB_12      0.0338969000
_diffrn_orient_matrix_UB_13      -0.0126739000
_diffrn_orient_matrix_UB_21      0.0132270000
_diffrn_orient_matrix_UB_22      -0.0096027000
_diffrn_orient_matrix_UB_23      0.0240404000
_diffrn_orient_matrix_UB_31      0.0051517000
_diffrn_orient_matrix_UB_32      -0.0455260000
_diffrn_orient_matrix_UB_33      -0.0145084000
_diffrn_oxdiff_digest_frames     
;
019ce2a469788d27ea216cb61690ebaa25008590398
;
_diffrn_oxdiff_digest_hkl        
;
01d24ad9bc4e9761f5017a8e86266a2763205b
;
_diffrn_radiation_monochromator  mirror
_diffrn_radiation_probe          x-ray
_diffrn_radiation_type           MoK\a
_diffrn_radiation_wavelength     0.71073
_diffrn_source                   'micro-focus sealed X-ray tube'
_diffrn_source_type              'SuperNova (Mo) X-ray Source'
_reflns_Friedel_coverage         0.000
_reflns_Friedel_fraction_full    .
_reflns_Friedel_fraction_max     .
_reflns_number_gt                13305
_reflns_number_total             19086
_reflns_odcompleteness_completeness 99.98
_reflns_odcompleteness_iscentric 1
_reflns_odcompleteness_theta     30.01
_reflns_special_details          
;
 Reflections were merged by SHELXL according to the crystal
 class for the calculation of statistics and refinement.
 
 _reflns_Friedel_fraction is defined as the number of unique
 Friedel pairs measured divided by the number that would be
 possible theoretically, ignoring centric projections and
 systematic absences.
;
_reflns_threshold_expression     'I > 2\s(I)'
_computing_cell_refinement       'CrysAlisPro 1.171.40.47a (Rigaku OD, 2019)'
_computing_data_collection       'CrysAlisPro 1.171.40.47a (Rigaku OD, 2019)'
_computing_data_reduction        'CrysAlisPro 1.171.40.47a (Rigaku OD, 2019)'
_computing_molecular_graphics    'Olex2 (Dolomanov et al., 2009)'
_computing_publication_material  'Olex2 (Dolomanov et al., 2009)'
_computing_structure_refinement  'ShelXL (Sheldrick, 2015)'
_computing_structure_solution    'ShelXT (Sheldrick, 2015)'
_refine_diff_density_max         0.897
_refine_diff_density_min         -0.567
_refine_diff_density_rms         0.058
_refine_ls_extinction_coef       .
_refine_ls_extinction_method     none
_refine_ls_goodness_of_fit_ref   1.036
_refine_ls_hydrogen_treatment    constr
_refine_ls_matrix_type           full
_refine_ls_number_parameters     770
_refine_ls_number_reflns         19086
_refine_ls_number_restraints     0
_refine_ls_R_factor_all          0.0873
_refine_ls_R_factor_gt           0.0517
_refine_ls_restrained_S_all      1.036
_refine_ls_shift/su_max          0.002
_refine_ls_shift/su_mean         0.000
_refine_ls_structure_factor_coef Fsqd
_refine_ls_weighting_details     
'w=1/[\s^2^(Fo^2^)+(0.0337P)^2^+16.7374P] where P=(Fo^2^+2Fc^2^)/3'
_refine_ls_weighting_scheme      calc
_refine_ls_wR_factor_gt          0.1046
_refine_ls_wR_factor_ref         0.1194
_refine_special_details          
;
Two half occupied anions are disordered near  symmetry elements. The second anion share the same site with a half CH2Cl2.
Disorder of C39 to C50 over two sites (61:39).
;
_olex2_refinement_description    
;
1. Fixed Uiso
 At 1.2 times of:
  All C(H) groups, All C(H,H) groups
 At 1.5 times of:
  All C(H,H,H) groups
2. Uiso/Uaniso restraints and constraints
Uanis(C44) = Uanis(C44B)
Uanis(C43) = Uanis(C43B)
Uanis(C42) = Uanis(C42B)
Uanis(C41) = Uanis(C41B)
3. Others
 Sof(C39B)=Sof(C40B)=Sof(C41B)=Sof(H41B)=Sof(C42B)=Sof(H42B)=Sof(C43B)=
 Sof(H43B)=Sof(C44B)=Sof(C45B)=Sof(H45B)=Sof(C46B)=Sof(H46D)=Sof(H46E)=
 Sof(H46F)=Sof(C47B)=Sof(H47D)=Sof(H47E)=Sof(H47F)=Sof(C48B)=Sof(H48B)=
 Sof(C49B)=Sof(H49D)=Sof(H49E)=Sof(H49F)=Sof(C50B)=Sof(H50D)=Sof(H50E)=
 Sof(H50F)=1-FVAR(1)
 Sof(C39)=Sof(C40)=Sof(C41)=Sof(H41)=Sof(C42)=Sof(H42)=Sof(C43)=Sof(H43)=
 Sof(C44)=Sof(C45)=Sof(H45)=Sof(C46)=Sof(H46A)=Sof(H46B)=Sof(H46C)=Sof(C47)=
 Sof(H47A)=Sof(H47B)=Sof(H47C)=Sof(C48)=Sof(H48)=Sof(C49)=Sof(H49A)=Sof(H49B)=
 Sof(H49C)=Sof(C50)=Sof(H50A)=Sof(H50B)=Sof(H50C)=FVAR(1)
 Fixed Sof: Cl9(0.5) Cl10(0.5) C58(0.5) H58A(0.5) H58B(0.5) Ga1(0.5) Cl1(0.5)
 Cl2(0.5) Cl3(0.5) Cl4(0.5) Ga2(0.5) Cl5(0.5) Cl6(0.5) Cl7(0.5) Cl8(0.5)
4.a Ternary CH refined with riding coordinates:
 C10(H10), C13(H13), C22(H22), C25(H25), C45(H45), C48(H48), C45B(H45B),
 C48B(H48B)
4.b Secondary CH2 refined with riding coordinates:
 C37(H37A,H37B), C53(H53A,H53B), C54(H54A,H54B), C55(H55A,H55B), C56(H56A,
 H56B), C57(H57A,H57B), C58(H58A,H58B)
4.c Aromatic/amide H refined with riding coordinates:
 C2(H2), C3(H3), C6(H6), C7(H7), C8(H8), C18(H18), C19(H19), C20(H20),
 C30(H30), C31(H31), C32(H32), C33(H33), C34(H34), C41(H41), C42(H42), C43(H43),
  C41B(H41B), C42B(H42B), C43B(H43B)
4.d Idealised Me refined as rotating group:
 C11(H11A,H11B,H11C), C12(H12A,H12B,H12C), C14(H14A,H14B,H14C), C15(H15A,H15B,
 H15C), C23(H23A,H23B,H23C), C24(H24A,H24B,H24C), C26(H26A,H26B,H26C), C27(H27A,
 H27B,H27C), C51(H51A,H51B,H51C), C52(H52A,H52B,H52C), C46(H46A,H46B,H46C),
 C47(H47A,H47B,H47C), C49(H49A,H49B,H49C), C50(H50A,H50B,H50C), C46B(H46D,H46E,
 H46F), C47B(H47D,H47E,H47F), C49B(H49D,H49E,H49F), C50B(H50D,H50E,H50F)
;
_atom_sites_solution_hydrogens   geom
_atom_sites_solution_primary     dual
_atom_sites_solution_secondary   ?
loop_
_atom_site_label
_atom_site_type_symbol
_atom_site_fract_x
_atom_site_fract_y
_atom_site_fract_z
_atom_site_U_iso_or_equiv
_atom_site_adp_type
_atom_site_occupancy
_atom_site_site_symmetry_order
_atom_site_calc_flag
_atom_site_refinement_flags_posn
_atom_site_refinement_flags_adp
_atom_site_refinement_flags_occupancy
_atom_site_disorder_assembly
_atom_site_disorder_group
P1 P 0.61177(2) 0.73960(3) 0.63124(2) 0.01754(8) Uani 1 1 d . . . . .
N1 N 0.57238(3) 0.83039(11) 0.50988(6) 0.0203(3) Uani 1 1 d . . . . .
N2 N 0.60797(3) 0.76609(11) 0.45983(5) 0.0180(2) Uani 1 1 d . . . . .
N3 N 0.63784(4) 0.70302(11) 0.74256(5) 0.0209(3) Uani 1 1 d . . . . .
C1 C 0.60421(4) 0.78911(12) 0.51590(6) 0.0162(3) Uani 1 1 d . . . . .
C2 C 0.55681(4) 0.83026(15) 0.45157(7) 0.0261(3) Uani 1 1 d . . . . .
H2 H 0.535071 0.852977 0.436521 0.031 Uiso 1 1 calc R . . . .
C3 C 0.57873(4) 0.79155(15) 0.42091(7) 0.0251(3) Uani 1 1 d . . . . .
H3 H 0.574997 0.783273 0.380777 0.030 Uiso 1 1 calc R . . . .
C4 C 0.55364(4) 0.87366(13) 0.55130(7) 0.0212(3) Uani 1 1 d . . . . .
C5 C 0.52705(4) 0.81019(14) 0.56244(7) 0.0237(3) Uani 1 1 d . . . . .
C6 C 0.50444(4) 0.86120(16) 0.59143(8) 0.0301(4) Uani 1 1 d . . . . .
H6 H 0.486096 0.822578 0.598679 0.036 Uiso 1 1 calc R . . . .
C7 C 0.50882(5) 0.96807(17) 0.60956(9) 0.0357(4) Uani 1 1 d . . . . .
H7 H 0.493278 1.000717 0.628227 0.043 Uiso 1 1 calc R . . . .
C8 C 0.53625(5) 1.02656(16) 0.60002(9) 0.0349(4) Uani 1 1 d . . . . .
H8 H 0.539313 1.097337 0.613790 0.042 Uiso 1 1 calc R . . . .
C9 C 0.55940(4) 0.98156(14) 0.57016(8) 0.0267(4) Uani 1 1 d . . . . .
C10 C 0.52251(4) 0.69119(14) 0.54571(8) 0.0266(3) Uani 1 1 d . . . . .
H10 H 0.541886 0.668473 0.529728 0.032 Uiso 1 1 calc R . . . .
C11 C 0.49091(5) 0.67329(17) 0.49869(9) 0.0386(5) Uani 1 1 d . . . . .
H11A H 0.471550 0.695096 0.513380 0.058 Uiso 1 1 calc GR . . . .
H11B H 0.489069 0.597857 0.488340 0.058 Uiso 1 1 calc GR . . . .
H11C H 0.492390 0.715721 0.465007 0.058 Uiso 1 1 calc GR . . . .
C12 C 0.52132(5) 0.62040(16) 0.59917(8) 0.0347(4) Uani 1 1 d . . . . .
H12A H 0.540796 0.634239 0.628667 0.052 Uiso 1 1 calc GR . . . .
H12B H 0.520846 0.545222 0.588322 0.052 Uiso 1 1 calc GR . . . .
H12C H 0.501583 0.637521 0.613904 0.052 Uiso 1 1 calc GR . . . .
C13 C 0.58924(4) 1.04626(15) 0.55829(9) 0.0308(4) Uani 1 1 d . . . . .
H13 H 0.608219 0.996191 0.561990 0.037 Uiso 1 1 calc R . . . .
C14 C 0.58286(5) 1.09211(18) 0.49629(10) 0.0446(5) Uani 1 1 d . . . . .
H14A H 0.578261 1.033604 0.468874 0.067 Uiso 1 1 calc GR . . . .
H14B H 0.602294 1.130985 0.490261 0.067 Uiso 1 1 calc GR . . . .
H14C H 0.564021 1.140429 0.490949 0.067 Uiso 1 1 calc GR . . . .
C15 C 0.59948(6) 1.13789(17) 0.60249(11) 0.0441(5) Uani 1 1 d . . . . .
H15A H 0.582927 1.194311 0.595779 0.066 Uiso 1 1 calc GR . . . .
H15B H 0.620732 1.166823 0.598231 0.066 Uiso 1 1 calc GR . . . .
H15C H 0.601198 1.109860 0.641116 0.066 Uiso 1 1 calc GR . . . .
C16 C 0.63537(4) 0.71367(13) 0.43941(6) 0.0186(3) Uani 1 1 d . . . . .
C17 C 0.65541(4) 0.77771(14) 0.41025(6) 0.0220(3) Uani 1 1 d . . . . .
C18 C 0.68106(4) 0.72484(15) 0.38967(7) 0.0259(3) Uani 1 1 d . . . . .
H18 H 0.694613 0.764238 0.369625 0.031 Uiso 1 1 calc R . . . .
C19 C 0.68664(4) 0.61518(15) 0.39856(7) 0.0276(4) Uani 1 1 d . . . . .
H19 H 0.704545 0.582316 0.386188 0.033 Uiso 1 1 calc R . . . .
C20 C 0.66586(4) 0.55368(14) 0.42569(7) 0.0259(3) Uani 1 1 d . . . . .
H20 H 0.669774 0.479618 0.430694 0.031 Uiso 1 1 calc R . . . .
C21 C 0.63908(4) 0.60077(13) 0.44572(6) 0.0211(3) Uani 1 1 d . . . . .
C22 C 0.64954(5) 0.89825(15) 0.39887(8) 0.0300(4) Uani 1 1 d . . . . .
H22 H 0.635404 0.925239 0.425050 0.036 Uiso 1 1 calc R . . . .
C23 C 0.63062(6) 0.9148(2) 0.33580(10) 0.0482(6) Uani 1 1 d . . . . .
H23A H 0.644606 0.892656 0.309449 0.072 Uiso 1 1 calc GR . . . .
H23B H 0.624945 0.990084 0.329600 0.072 Uiso 1 1 calc GR . . . .
H23C H 0.610543 0.872057 0.329078 0.072 Uiso 1 1 calc GR . . . .
C24 C 0.68187(5) 0.96548(16) 0.40898(8) 0.0346(4) Uani 1 1 d . . . . .
H24A H 0.694923 0.949354 0.446729 0.052 Uiso 1 1 calc GR . . . .
H24B H 0.676385 1.041312 0.406709 0.052 Uiso 1 1 calc GR . . . .
H24C H 0.694531 0.947805 0.379836 0.052 Uiso 1 1 calc GR . . . .
C25 C 0.61474(4) 0.53162(14) 0.47198(7) 0.0265(3) Uani 1 1 d . . . . .
H25 H 0.609008 0.571670 0.504728 0.032 Uiso 1 1 calc R . . . .
C26 C 0.58235(5) 0.51241(19) 0.42706(10) 0.0458(5) Uani 1 1 d . . . . .
H26A H 0.567316 0.468693 0.444059 0.069 Uiso 1 1 calc GR . . . .
H26B H 0.587512 0.475664 0.393864 0.069 Uiso 1 1 calc GR . . . .
H26C H 0.571974 0.580861 0.415179 0.069 Uiso 1 1 calc GR . . . .
C27 C 0.62925(6) 0.42182(15) 0.49451(8) 0.0347(4) Uani 1 1 d . . . . .
H27A H 0.632343 0.377515 0.462353 0.052 Uiso 1 1 calc GR . . . .
H27B H 0.614102 0.386365 0.515024 0.052 Uiso 1 1 calc GR . . . .
H27C H 0.650406 0.432614 0.520287 0.052 Uiso 1 1 calc GR . . . .
C28 C 0.62785(4) 0.76918(12) 0.56868(6) 0.0155(3) Uani 1 1 d . . . . .
C29 C 0.66335(4) 0.75221(14) 0.56472(6) 0.0195(3) Uani 1 1 d . . . . .
C30 C 0.68237(4) 0.83578(16) 0.54726(7) 0.0262(4) Uani 1 1 d . . . . .
H30 H 0.672498 0.902618 0.536410 0.031 Uiso 1 1 calc R . . . .
C31 C 0.71611(4) 0.8194(2) 0.54602(7) 0.0367(5) Uani 1 1 d . . . . .
H31 H 0.728832 0.875917 0.535603 0.044 Uiso 1 1 calc R . . . .
C32 C 0.73062(5) 0.7190(2) 0.56029(8) 0.0418(6) Uani 1 1 d . . . . .
H32 H 0.753017 0.707991 0.558864 0.050 Uiso 1 1 calc R . . . .
C33 C 0.71202(5) 0.63478(19) 0.57668(8) 0.0379(5) Uani 1 1 d . . . . .
H33 H 0.721812 0.567167 0.585655 0.045 Uiso 1 1 calc R . . . .
C34 C 0.67860(4) 0.65140(15) 0.57973(7) 0.0261(4) Uani 1 1 d . . . . .
H34 H 0.666319 0.595284 0.591793 0.031 Uiso 1 1 calc R . . . .
C35 C 0.64372(4) 0.75490(12) 0.69501(6) 0.0167(3) Uani 1 1 d . . . . .
C36 C 0.66461(4) 0.72203(13) 0.79609(6) 0.0224(3) Uani 1 1 d . . . . .
C37 C 0.67795(4) 0.83151(14) 0.78073(6) 0.0220(3) Uani 1 1 d . . . . .
H37A H 0.701433 0.838846 0.798537 0.026 Uiso 1 1 calc R . . . .
H37B H 0.665634 0.890114 0.794420 0.026 Uiso 1 1 calc R . . . .
C38 C 0.67326(4) 0.83508(13) 0.71337(6) 0.0196(3) Uani 1 1 d . . . . .
C51 C 0.69002(5) 0.62927(16) 0.80178(8) 0.0356(4) Uani 1 1 d . . . . .
H51A H 0.679690 0.563268 0.811000 0.053 Uiso 1 1 calc GR . . . .
H51B H 0.708813 0.645803 0.832170 0.053 Uiso 1 1 calc GR . . . .
H51C H 0.697479 0.620560 0.765750 0.053 Uiso 1 1 calc GR . . . .
C52 C 0.65091(5) 0.72617(15) 0.85242(7) 0.0275(4) Uani 1 1 d . . . . .
H52A H 0.636237 0.787400 0.851302 0.041 Uiso 1 1 calc GR . . . .
H52B H 0.669165 0.733007 0.885019 0.041 Uiso 1 1 calc GR . . . .
H52C H 0.638758 0.660684 0.856171 0.041 Uiso 1 1 calc GR . . . .
C53 C 0.66147(4) 0.94859(13) 0.68945(7) 0.0251(3) Uani 1 1 d . . . . .
H53A H 0.655850 0.945398 0.647364 0.030 Uiso 1 1 calc R . . . .
H53B H 0.641362 0.968270 0.703275 0.030 Uiso 1 1 calc R . . . .
C54 C 0.68804(5) 1.03630(16) 0.70780(8) 0.0368(5) Uani 1 1 d . . . . .
H54A H 0.679779 1.105209 0.690776 0.044 Uiso 1 1 calc R . . . .
H54B H 0.692404 1.044138 0.749724 0.044 Uiso 1 1 calc R . . . .
C55 C 0.72035(5) 1.00705(19) 0.68824(9) 0.0440(5) Uani 1 1 d . . . . .
H55A H 0.737160 1.061852 0.701822 0.053 Uiso 1 1 calc R . . . .
H55B H 0.716425 1.005777 0.646131 0.053 Uiso 1 1 calc R . . . .
C56 C 0.73314(5) 0.89673(19) 0.71190(8) 0.0376(5) Uani 1 1 d . . . . .
H56A H 0.739442 0.900708 0.753905 0.045 Uiso 1 1 calc R . . . .
H56B H 0.752973 0.878151 0.696967 0.045 Uiso 1 1 calc R . . . .
C57 C 0.70664(4) 0.80686(16) 0.69501(7) 0.0257(3) Uani 1 1 d . . . . .
H57A H 0.715218 0.739369 0.713405 0.031 Uiso 1 1 calc R . . . .
H57B H 0.702580 0.796117 0.653284 0.031 Uiso 1 1 calc R . . . .
C39 C 0.60608(16) 0.6432(6) 0.7441(4) 0.0216(11) Uani 0.614(3) 1 d . . P A 1
C40 C 0.60418(11) 0.5328(3) 0.73049(16) 0.0278(7) Uani 0.614(3) 1 d . . P A 1
C41 C 0.57545(12) 0.4764(3) 0.73841(17) 0.0453(10) Uani 0.614(3) 1 d . . P A 1
H41 H 0.573541 0.402816 0.729589 0.054 Uiso 0.614(3) 1 calc R . P A 1
C42 C 0.54982(11) 0.5279(4) 0.75909(17) 0.0501(10) Uani 0.614(3) 1 d . . P A 1
H42 H 0.531316 0.488659 0.765079 0.060 Uiso 0.614(3) 1 calc R . P A 1
C43 C 0.55199(9) 0.6374(4) 0.77066(15) 0.0405(8) Uani 0.614(3) 1 d . . P A 1
H43 H 0.534427 0.671730 0.783352 0.049 Uiso 0.614(3) 1 calc R . P A 1
C44 C 0.57989(10) 0.6985(4) 0.76387(16) 0.0247(7) Uani 0.614(3) 1 d . . P A 1
C45 C 0.63000(12) 0.4723(3) 0.70468(15) 0.0317(8) Uani 0.614(3) 1 d . . P A 1
H45 H 0.648820 0.521210 0.703620 0.038 Uiso 0.614(3) 1 calc R . P A 1
C46 C 0.61494(13) 0.4365(3) 0.64194(16) 0.0417(10) Uani 0.614(3) 1 d . . P A 1
H46A H 0.596970 0.386327 0.642416 0.063 Uiso 0.614(3) 1 calc GR . P A 1
H46B H 0.631928 0.401988 0.625235 0.063 Uiso 0.614(3) 1 calc GR . P A 1
H46C H 0.606546 0.498858 0.619173 0.063 Uiso 0.614(3) 1 calc GR . P A 1
C47 C 0.64333(14) 0.3716(3) 0.74097(16) 0.0509(11) Uani 0.614(3) 1 d . . P A 1
H47A H 0.649598 0.391568 0.781172 0.076 Uiso 0.614(3) 1 calc GR . P A 1
H47B H 0.662509 0.343479 0.727826 0.076 Uiso 0.614(3) 1 calc GR . P A 1
H47C H 0.626193 0.317080 0.736495 0.076 Uiso 0.614(3) 1 calc GR . P A 1
C48 C 0.57924(13) 0.8198(4) 0.7726(2) 0.0281(9) Uani 0.614(3) 1 d . . P A 1
H48 H 0.601836 0.847898 0.773567 0.034 Uiso 0.614(3) 1 calc R . P A 1
C49 C 0.55547(13) 0.8727(4) 0.7212(2) 0.0431(11) Uani 0.614(3) 1 d . . P A 1
H49A H 0.561424 0.849952 0.685466 0.065 Uiso 0.614(3) 1 calc GR . P A 1
H49B H 0.557254 0.950215 0.724510 0.065 Uiso 0.614(3) 1 calc GR . P A 1
H49C H 0.532886 0.851040 0.721490 0.065 Uiso 0.614(3) 1 calc GR . P A 1
C50 C 0.56839(13) 0.8533(4) 0.8299(2) 0.0446(10) Uani 0.614(3) 1 d . . P A 1
H50A H 0.545214 0.835694 0.827427 0.067 Uiso 0.614(3) 1 calc GR . P A 1
H50B H 0.571533 0.930022 0.835715 0.067 Uiso 0.614(3) 1 calc GR . P A 1
H50C H 0.581717 0.815022 0.861886 0.067 Uiso 0.614(3) 1 calc GR . P A 1
C39B C 0.6146(3) 0.6196(10) 0.7457(6) 0.0251(19) Uani 0.386(3) 1 d . . P A 2
C40B C 0.61918(17) 0.5091(5) 0.7301(2) 0.0256(11) Uani 0.386(3) 1 d . . P A 2
C41B C 0.59476(18) 0.4361(5) 0.7383(3) 0.0453(10) Uani 0.386(3) 1 d . . P A 2
H41B H 0.597011 0.363222 0.729453 0.054 Uiso 0.386(3) 1 calc R . P A 2
C42B C 0.56699(19) 0.4698(7) 0.7594(3) 0.0501(10) Uani 0.386(3) 1 d . . P A 2
H42B H 0.551284 0.418427 0.765339 0.060 Uiso 0.386(3) 1 calc R . P A 2
C43B C 0.56203(16) 0.5751(6) 0.7716(3) 0.0405(8) Uani 0.386(3) 1 d . . P A 2
H43B H 0.542818 0.595444 0.784662 0.049 Uiso 0.386(3) 1 calc R . P A 2
C44B C 0.58583(17) 0.6539(5) 0.7646(3) 0.0247(7) Uani 0.386(3) 1 d . . P A 2
C45B C 0.64769(16) 0.4709(4) 0.7029(2) 0.0256(11) Uani 0.386(3) 1 d . . P A 2
H45B H 0.663008 0.531785 0.701599 0.031 Uiso 0.386(3) 1 calc R . P A 2
C46B C 0.63385(18) 0.4317(5) 0.6401(3) 0.0348(13) Uani 0.386(3) 1 d . . P A 2
H46D H 0.618260 0.373608 0.640901 0.052 Uiso 0.386(3) 1 calc GR . P A 2
H46E H 0.651992 0.406450 0.623057 0.052 Uiso 0.386(3) 1 calc GR . P A 2
H46F H 0.622728 0.490741 0.617527 0.052 Uiso 0.386(3) 1 calc GR . P A 2
C47B C 0.6674(2) 0.3764(5) 0.7368(2) 0.0435(16) Uani 0.386(3) 1 d . . P A 2
H47D H 0.673818 0.395673 0.777078 0.065 Uiso 0.386(3) 1 calc GR . P A 2
H47E H 0.687070 0.361908 0.721332 0.065 Uiso 0.386(3) 1 calc GR . P A 2
H47F H 0.653564 0.312706 0.733068 0.065 Uiso 0.386(3) 1 calc GR . P A 2
C48B C 0.57829(18) 0.7712(7) 0.7749(3) 0.0290(15) Uani 0.386(3) 1 d . . P A 2
H48B H 0.598776 0.812979 0.775258 0.035 Uiso 0.386(3) 1 calc R . P A 2
C49B C 0.5511(2) 0.8160(7) 0.7259(3) 0.0478(19) Uani 0.386(3) 1 d . . P A 2
H49D H 0.558900 0.814000 0.689970 0.072 Uiso 0.386(3) 1 calc GR . P A 2
H49E H 0.546059 0.889585 0.734621 0.072 Uiso 0.386(3) 1 calc GR . P A 2
H49F H 0.531235 0.772566 0.722532 0.072 Uiso 0.386(3) 1 calc GR . P A 2
C50B C 0.56705(18) 0.7923(7) 0.8336(3) 0.0413(15) Uani 0.386(3) 1 d . . P A 2
H50D H 0.545043 0.762962 0.831766 0.062 Uiso 0.386(3) 1 calc GR . P A 2
H50E H 0.566712 0.868971 0.840624 0.062 Uiso 0.386(3) 1 calc GR . P A 2
H50F H 0.582450 0.757924 0.864556 0.062 Uiso 0.386(3) 1 calc GR . P A 2
Cl9 Cl 0.67905(7) 0.1646(2) 0.54557(9) 0.0682(6) Uani 0.5 1 d . . P B -2
Cl10 Cl 0.70460(5) 0.31877(13) 0.63627(6) 0.0719(4) Uani 0.5 1 d . . P B -2
C58 C 0.71249(14) 0.2471(5) 0.5785(2) 0.0646(16) Uani 0.5 1 d . . P B -2
H58A H 0.732029 0.201845 0.591376 0.077 Uiso 0.5 1 calc R . P B -2
H58B H 0.717728 0.297437 0.549839 0.077 Uiso 0.5 1 calc R . P B -2
Ga1 Ga 0.49542(2) 0.77341(3) 0.25889(3) 0.03242(15) Uani 0.5 1 d . . P C -1
Cl1 Cl 0.44438(3) 0.83051(10) 0.24946(6) 0.0530(3) Uani 0.5 1 d . . P C -1
Cl2 Cl 0.50445(4) 0.66131(14) 0.33176(7) 0.0397(3) Uani 0.5 1 d . . P C -1
Cl3 Cl 0.53219(3) 0.90318(10) 0.27926(5) 0.0521(3) Uani 0.5 1 d . . P C -1
Cl4 Cl 0.50079(5) 0.70147(13) 0.17655(7) 0.0442(4) Uani 0.5 1 d . . P C -1
Ga2 Ga 0.72201(2) 0.23942(3) 0.54560(2) 0.02781(9) Uani 0.5 1 d . . P D -1
Cl5 Cl 0.67354(4) 0.16287(18) 0.52279(7) 0.0433(4) Uani 0.5 1 d . . P D -1
Cl6 Cl 0.72899(4) 0.31054(12) 0.63136(5) 0.0574(4) Uani 0.5 1 d . . P D -1
Cl7 Cl 0.76009(3) 0.11618(8) 0.54163(5) 0.0354(2) Uani 0.5 1 d . . P D -1
Cl8 Cl 0.72676(3) 0.36756(9) 0.48341(6) 0.0462(3) Uani 0.5 1 d . . P D -1

loop_
_atom_site_aniso_label
_atom_site_aniso_U_11
_atom_site_aniso_U_22
_atom_site_aniso_U_33
_atom_site_aniso_U_23
_atom_site_aniso_U_13
_atom_site_aniso_U_12
P1 0.01651(17) 0.02174(19) 0.01453(16) -0.00026(14) 0.00348(13) -0.00144(15)
N1 0.0169(6) 0.0231(7) 0.0201(6) 0.0027(5) 0.0019(5) 0.0042(5)
N2 0.0164(6) 0.0236(6) 0.0132(5) 0.0021(5) 0.0011(4) 0.0017(5)
N3 0.0285(7) 0.0211(6) 0.0132(6) -0.0018(5) 0.0038(5) -0.0061(5)
C1 0.0136(6) 0.0176(7) 0.0167(6) 0.0006(5) 0.0016(5) 0.0011(5)
C2 0.0180(7) 0.0343(9) 0.0231(8) 0.0051(7) -0.0032(6) 0.0059(7)
C3 0.0202(8) 0.0367(9) 0.0158(7) 0.0044(6) -0.0032(6) 0.0026(7)
C4 0.0149(7) 0.0230(8) 0.0252(8) -0.0013(6) 0.0028(6) 0.0063(6)
C5 0.0168(7) 0.0282(8) 0.0255(8) -0.0004(7) 0.0025(6) 0.0028(6)
C6 0.0195(8) 0.0390(10) 0.0326(9) -0.0020(8) 0.0071(7) 0.0040(7)
C7 0.0249(9) 0.0404(11) 0.0426(11) -0.0068(9) 0.0089(8) 0.0133(8)
C8 0.0299(9) 0.0269(9) 0.0462(11) -0.0095(8) 0.0038(8) 0.0102(8)
C9 0.0210(8) 0.0222(8) 0.0347(9) -0.0011(7) 0.0005(7) 0.0059(6)
C10 0.0246(8) 0.0262(8) 0.0295(9) -0.0015(7) 0.0063(7) -0.0011(7)
C11 0.0398(11) 0.0347(10) 0.0366(10) -0.0017(8) -0.0042(8) -0.0062(9)
C12 0.0362(10) 0.0330(10) 0.0340(10) 0.0027(8) 0.0048(8) -0.0073(8)
C13 0.0223(8) 0.0230(8) 0.0443(11) 0.0001(8) -0.0003(7) 0.0014(7)
C14 0.0354(11) 0.0389(11) 0.0541(13) 0.0144(10) -0.0046(9) -0.0095(9)
C15 0.0380(11) 0.0271(10) 0.0627(14) -0.0079(10) -0.0010(10) -0.0011(8)
C16 0.0166(7) 0.0266(8) 0.0117(6) -0.0004(5) 0.0005(5) 0.0026(6)
C17 0.0240(8) 0.0287(8) 0.0129(6) 0.0011(6) 0.0021(6) 0.0002(6)
C18 0.0233(8) 0.0378(10) 0.0172(7) -0.0024(7) 0.0052(6) -0.0026(7)
C19 0.0240(8) 0.0376(10) 0.0207(8) -0.0098(7) 0.0034(6) 0.0020(7)
C20 0.0291(9) 0.0253(8) 0.0223(8) -0.0070(6) 0.0021(6) 0.0031(7)
C21 0.0237(8) 0.0250(8) 0.0126(6) -0.0031(6) -0.0008(6) -0.0006(6)
C22 0.0332(9) 0.0306(9) 0.0276(9) 0.0093(7) 0.0095(7) 0.0016(7)
C23 0.0440(12) 0.0519(13) 0.0442(12) 0.0276(11) -0.0026(10) -0.0056(10)
C24 0.0439(11) 0.0323(10) 0.0280(9) 0.0068(8) 0.0083(8) -0.0061(8)
C25 0.0322(9) 0.0238(8) 0.0238(8) -0.0019(6) 0.0065(7) -0.0045(7)
C26 0.0388(11) 0.0416(12) 0.0523(13) 0.0052(10) -0.0022(10) -0.0174(10)
C27 0.0564(13) 0.0253(9) 0.0241(8) -0.0037(7) 0.0118(8) -0.0032(9)
C28 0.0152(6) 0.0173(7) 0.0137(6) 0.0004(5) 0.0022(5) 0.0030(5)
C29 0.0151(7) 0.0304(8) 0.0119(6) -0.0040(6) 0.0004(5) 0.0033(6)
C30 0.0205(8) 0.0444(10) 0.0134(7) 0.0019(7) 0.0031(6) -0.0010(7)
C31 0.0212(8) 0.0736(15) 0.0159(7) 0.0006(8) 0.0051(6) -0.0070(9)
C32 0.0170(8) 0.0885(17) 0.0196(8) -0.0101(9) 0.0029(6) 0.0099(10)
C33 0.0264(9) 0.0557(13) 0.0281(9) -0.0155(9) -0.0031(7) 0.0196(9)
C34 0.0217(8) 0.0328(9) 0.0209(7) -0.0077(7) -0.0024(6) 0.0098(7)
C35 0.0199(7) 0.0169(7) 0.0139(6) -0.0008(5) 0.0049(5) 0.0011(5)
C36 0.0295(8) 0.0249(8) 0.0117(6) -0.0015(6) 0.0017(6) -0.0013(6)
C37 0.0234(8) 0.0276(8) 0.0146(7) -0.0032(6) 0.0032(6) -0.0041(6)
C38 0.0216(7) 0.0238(8) 0.0132(6) -0.0021(6) 0.0034(5) -0.0040(6)
C51 0.0465(12) 0.0343(10) 0.0248(9) 0.0044(7) 0.0041(8) 0.0107(9)
C52 0.0340(9) 0.0353(10) 0.0134(7) 0.0016(6) 0.0050(6) -0.0054(7)
C53 0.0323(9) 0.0216(8) 0.0211(7) -0.0014(6) 0.0044(6) -0.0059(7)
[truncated: 43,630 more chars]
